# Supplementary material for: Cinnarizinium picrate
Source: Acta Crystallogr Sect E Struct Rep Online. 2012 May 16;68(Pt 6):o1747. doi: 10.1107/S1600536812020764 (PMC3379334; doi:10.1107/S1600536812020764)
Supplement: Supplementary file 1 [file e-68-o1747-sup1.cif]

##############################################################################
#                                                                            #
# This CIF contains the data in a paper accepted for publication in          #
# Acta Crystallographica Section E. It conforms to the requirements of       #
# Notes for Authors for Acta Crystallographica Section E, and has been       #
# peer reviewed under the auspices of the IUCr Commission on Journals.       #
#                                                                            #
# Full details of the Crystallographic Information File format               #
# are given in the paper "The Crystallographic Information File (CIF):       #
# a New Standard Archive File for Crystallography" by S. R. Hall, F. H.      #
# Allen and I. D. Brown [Acta Cryst. (1991), A47, 655-685].                  #
#                                                                            #
# The current version of the core CIF dictionary is obtainable from          #
# ftp://ftp.iucr.org/pub/cif_core.dic.                                       #
#                                                                            #
# Software is freely available for graphical display of the structure(s)     #
# in this CIF. For information consult the CIF software page                 #
# http://www.iucr.org/resources/cif/software.                                #
#                                                                            #
# This file may be used for bona fide research purposes within the           #
# scientific community so long as proper attribution is given to the journal # 
# article from which it was obtained.                                        #
#                                                                            #
##############################################################################
data_global
_audit_creation_method     SHELXL-97
_journal_date_recd_electronic     2012-05-01
_journal_date_accepted     2012-05-08
_journal_name_full     'Acta Crystallographica, Section E'
_journal_year     2012
_journal_volume     68
_journal_issue      6
_journal_page_first     o1747
_journal_page_last     o1747
_journal_paper_category     QO
_journal_paper_doi     10.1107/S1600536812020764
_journal_coeditor_code     TK5091
_publ_contact_author_name     'Hongqi Li'
_publ_contact_author_address
; Key Laboratory of Science & Technology of Eco-Textile, Ministry of Education,
  College of Chemistry, Chemical Engineering & Biotechnology,
  Donghua University,
  Shanghai 201620,
  People's Republic of China
;
_publ_contact_author_email     hongqili@dhu.edu.cn
_publ_contact_author_fax     '8621 6779 2608'
_publ_contact_author_phone     '8621 6779 2594'
_publ_section_title
;
Cinnarizinium picrate
;
loop_
    _publ_author_name
    _publ_author_footnote
    _publ_author_address
    'Song, Yanxi' .
;
School of Environmental Science and Engineering,
Donghua University,
Shanghai 201620,
People's Republic of China
;
    'Chidan Kumar, C. S.' .
;
Department of Chemistry,
G. Madegowda Institute of Technology,
Bharathi Nagar 571 422,
India
;
    'Nethravathi, G. B.' .
;
Department of Chemistry,
B.E.T. Academy of Higher Education,
Bharathi Nagar 571 422,
India
;
    'Naveen, S.' .
;
Department of Physics, School of Engineering and Technology,
Jain University,
Bangalore 562 112,
India
;
    'Li, Hongqi' .
;
Key Laboratory of Science & Technology of Eco-Textiles, Ministry of Education,
College of Chemistry, Chemical Engineering & Biotechnology,
Donghua University,
Shanghai 201620,
People's Republic of China
;
data_I
_chemical_name_systematic
;
Cinnarizinium picrate
;
_chemical_name_common     'Cinnarizinium picrate'
_chemical_formula_moiety     'C26 H29 N2 +, C6 H2 N3 O7 -'
_chemical_formula_sum     'C32 H31 N5 O7'
_chemical_formula_iupac     'C26 H29 N2 +, C6 H2 N3 O7 -'
_chemical_formula_weight     597.62
_chemical_melting_point     ?
_chemical_melting_point_gt     465
_chemical_melting_point_lt     463
_symmetry_cell_setting     monoclinic
_symmetry_space_group_name_H-M     'P 21/c'
_symmetry_space_group_name_Hall     '-P 2ybc'
loop_
    _symmetry_equiv_pos_as_xyz
    'x, y, z'
    '-x, y+1/2, -z+1/2'
    '-x, -y, -z'
    'x, -y-1/2, z-1/2'
_cell_length_a     14.5906(19)
_cell_length_b     12.7720(17)
_cell_length_c     16.441(2)
_cell_angle_alpha     90.00
_cell_angle_beta     103.114(2)
_cell_angle_gamma     90.00
_cell_volume     2984.0(7)
_cell_formula_units_Z     4
_cell_measurement_reflns_used     2307
_cell_measurement_theta_min     2.32
_cell_measurement_theta_max     22.04
_cell_measurement_temperature     296(2)
_exptl_crystal_description     block
_exptl_crystal_colour     yellow
_exptl_crystal_size_max     0.16
_exptl_crystal_size_mid     0.16
_exptl_crystal_size_min     0.07
_exptl_crystal_density_diffrn     1.330
_exptl_crystal_density_meas     ?
_exptl_crystal_density_method     'not measured'
_exptl_crystal_F_000     1256
_exptl_absorpt_coefficient_mu     0.096
_exptl_absorpt_correction_type     multi-scan
_exptl_absorpt_process_details     '(SADABS; Sheldrick, 1997)'
_exptl_absorpt_correction_T_min     0.9849
_exptl_absorpt_correction_T_max     0.9933
_exptl_special_details
;
;
_diffrn_ambient_temperature     296(2)
_diffrn_radiation_type     MoK\a
_diffrn_radiation_wavelength     0.71073
_diffrn_radiation_source     'fine-focus sealed tube'
_diffrn_radiation_monochromator     graphite
_diffrn_measurement_device_type     'Bruker APEXII CCD'
_diffrn_measurement_method     '\f and \w scans'
_diffrn_detector_area_resol_mean     ?
_diffrn_reflns_number     15196
_diffrn_reflns_av_R_equivalents     0.0328
_diffrn_reflns_av_sigmaI/netI     0.0396
_diffrn_reflns_theta_min     2.04
_diffrn_reflns_theta_max     25.05
_diffrn_reflns_theta_full     25.05
_diffrn_measured_fraction_theta_max     0.998
_diffrn_measured_fraction_theta_full     0.998
_diffrn_reflns_limit_h_min     -14
_diffrn_reflns_limit_h_max     17
_diffrn_reflns_limit_k_min     -15
_diffrn_reflns_limit_k_max     15
_diffrn_reflns_limit_l_min     -19
_diffrn_reflns_limit_l_max     15
_refine_special_details
;
Refinement of <i>F</i>^2^ against ALL reflections. The weighted <i>R</i>-factor
<i>wR</i> and goodness of fit <i>S</i> are based on <i>F</i>^2^, conventional
<i>R</i>-factors <i>R</i> are based on <i>F</i>, with <i>F</i> set to zero for
negative <i>F</i>^2^. The threshold expression of <i>F</i>^2^ >
\s(<i>F</i>^2^) is used only for calculating <i>R</i>-factors(gt) <i>etc</i>.
and is not relevant to the choice of reflections for refinement.
<i>R</i>-factors based on <i>F</i>^2^ are statistically about twice as large
as those based on <i>F</i>, and <i>R</i>- factors based on ALL data will be
even larger.
;
_reflns_number_total     5262
_reflns_number_gt     3181
_reflns_threshold_expression     I>2\s(I)
_refine_ls_structure_factor_coef     Fsqd
_refine_ls_matrix_type     full
_refine_ls_R_factor_all     0.0897
_refine_ls_R_factor_gt     0.0509
_refine_ls_wR_factor_gt     0.1221
_refine_ls_wR_factor_ref     0.1431
_refine_ls_goodness_of_fit_ref     1.031
_refine_ls_restrained_S_all     1.031
_refine_ls_number_reflns     5262
_refine_ls_number_parameters     401
_refine_ls_number_restraints     0
_refine_ls_hydrogen_treatment     mixed
_refine_ls_weighting_scheme     calc
_refine_ls_weighting_details
         'calc w=1/[\s^2^(Fo^2^)+(0.0606P)^2^+0.4273P] where P=(Fo^2^+2Fc^2^)/3'
_atom_sites_solution_hydrogens     geom
_atom_sites_solution_primary     direct
_atom_sites_solution_secondary     difmap
_refine_ls_shift/su_max     0.000
_refine_ls_shift/su_mean     0.000
_refine_diff_density_max     0.211
_refine_diff_density_min     -0.172
_refine_ls_extinction_method     none
_refine_ls_extinction_coef     ?
loop_
    _atom_type_symbol
    _atom_type_description
    _atom_type_scat_dispersion_real
    _atom_type_scat_dispersion_imag
    _atom_type_scat_source
    'C' 'C' 0.0033 0.0016
                         'International Tables Vol C Tables 4.2.6.8 and 6.1.1.4'
    'H' 'H' 0.0000 0.0000
                         'International Tables Vol C Tables 4.2.6.8 and 6.1.1.4'
    'N' 'N' 0.0061 0.0033
                         'International Tables Vol C Tables 4.2.6.8 and 6.1.1.4'
    'O' 'O' 0.0106 0.0060
                         'International Tables Vol C Tables 4.2.6.8 and 6.1.1.4'
_computing_data_collection     'APEX2 (Bruker, 2004)'
_computing_cell_refinement     'SAINT (Bruker, 2004)'
_computing_data_reduction     'SAINT (Bruker, 2004)'
_computing_structure_solution     'SHELXS97 (Sheldrick, 2008)'
_computing_structure_refinement     'SHELXL97 (Sheldrick, 2008)'
_computing_molecular_graphics     'SHELXTL (Sheldrick, 2008)'
_computing_publication_material     'SHELXTL (Sheldrick, 2008)'
loop_
    _atom_site_type_symbol
    _atom_site_label
    _atom_site_fract_x
    _atom_site_fract_y
    _atom_site_fract_z
    _atom_site_U_iso_or_equiv
    _atom_site_adp_type
    _atom_site_calc_flag
    _atom_site_refinement_flags
    _atom_site_occupancy
    _atom_site_symmetry_multiplicity
    _atom_site_disorder_assembly
    _atom_site_disorder_group
    C C1 0.52622(15) 1.01467(17) 0.19638(13) 0.0431(5) Uani d . 1 1 . .
    C C2 0.59492(16) 0.93827(18) 0.21939(14) 0.0507(6) Uani d . 1 1 . .
    H H2 0.5911 0.8916 0.2619 0.061 Uiso calc R 1 1 . .
    C C3 0.66912(17) 0.9304(2) 0.18004(17) 0.0616(7) Uani d . 1 1 . .
    H H3 0.7152 0.8796 0.1968 0.074 Uiso calc R 1 1 . .
    C C4 0.67436(19) 0.9977(2) 0.11638(18) 0.0688(8) Uani d . 1 1 . .
    H H4 0.7240 0.9924 0.0898 0.083 Uiso calc R 1 1 . .
    C C5 0.6071(2) 1.0725(2) 0.09190(16) 0.0714(8) Uani d . 1 1 . .
    H H5 0.6107 1.1175 0.0483 0.086 Uiso calc R 1 1 . .
    C C6 0.53323(18) 1.0819(2) 0.13170(15) 0.0596(7) Uani d . 1 1 . .
    H H6 0.4880 1.1336 0.1149 0.072 Uiso calc R 1 1 . .
    C C7 0.44424(14) 1.02478(16) 0.23909(13) 0.0427(5) Uani d . 1 1 . .
    H H7 0.3976 1.0715 0.2049 0.051 Uiso calc R 1 1 . .
    C C8 0.47390(15) 1.07319(17) 0.32545(13) 0.0425(5) Uani d . 1 1 . .
    C C9 0.54277(16) 1.02889(19) 0.38803(14) 0.0535(6) Uani d . 1 1 . .
    H H9 0.5714 0.9667 0.3778 0.064 Uiso calc R 1 1 . .
    C C10 0.56926(18) 1.0761(2) 0.46534(15) 0.0637(7) Uani d . 1 1 . .
    H H10 0.6164 1.0461 0.5064 0.076 Uiso calc R 1 1 . .
    C C11 0.52685(19) 1.1666(2) 0.48211(16) 0.0638(7) Uani d . 1 1 . .
    H H11 0.5447 1.1979 0.5344 0.077 Uiso calc R 1 1 . .
    C C12 0.45798(19) 1.2107(2) 0.42127(16) 0.0666(7) Uani d . 1 1 . .
    H H12 0.4283 1.2718 0.4324 0.080 Uiso calc R 1 1 . .
    C C13 0.43233(17) 1.16465(18) 0.34333(15) 0.0575(7) Uani d . 1 1 . .
    H H13 0.3862 1.1960 0.3022 0.069 Uiso calc R 1 1 . .
    C C14 0.31810(15) 0.92742(18) 0.27987(13) 0.0478(6) Uani d . 1 1 . .
    H H14A 0.2709 0.9733 0.2470 0.057 Uiso calc R 1 1 . .
    H H14B 0.3377 0.9570 0.3355 0.057 Uiso calc R 1 1 . .
    C C15 0.27606(16) 0.82031(18) 0.28533(13) 0.0510(6) Uani d . 1 1 . .
    H H15A 0.3223 0.7757 0.3208 0.061 Uiso calc R 1 1 . .
    H H15B 0.2223 0.8264 0.3106 0.061 Uiso calc R 1 1 . .
    C C16 0.32487(15) 0.77316(18) 0.15764(14) 0.0507(6) Uani d . 1 1 . .
    H H16A 0.3026 0.7485 0.1008 0.061 Uiso calc R 1 1 . .
    H H16B 0.3740 0.7260 0.1859 0.061 Uiso calc R 1 1 . .
    C C17 0.36469(15) 0.88150(18) 0.15634(13) 0.0496(6) Uani d . 1 1 . .
    H H17A 0.4160 0.8801 0.1278 0.060 Uiso calc R 1 1 . .
    H H17B 0.3164 0.9280 0.1257 0.060 Uiso calc R 1 1 . .
    C C18 0.20741(18) 0.66271(18) 0.20475(15) 0.0573(6) Uani d . 1 1 . .
    H H18A 0.2580 0.6161 0.2309 0.069 Uiso calc R 1 1 . .
    H H18B 0.1609 0.6630 0.2385 0.069 Uiso calc R 1 1 . .
    C C19 0.16375(17) 0.62381(19) 0.11991(16) 0.0589(7) Uani d . 1 1 . .
    H H19 0.1098 0.6581 0.0912 0.071 Uiso calc R 1 1 . .
    C C20 0.19386(17) 0.5462(2) 0.08192(16) 0.0634(7) Uani d . 1 1 . .
    H H20 0.2454 0.5100 0.1128 0.076 Uiso calc R 1 1 . .
    C C21 0.15677(19) 0.5088(2) -0.00331(16) 0.0634(7) Uani d . 1 1 . .
    C C22 0.0751(2) 0.5494(2) -0.05376(18) 0.0794(9) Uani d . 1 1 . .
    H H22 0.0409 0.5996 -0.0322 0.095 Uiso calc R 1 1 . .
    C C23 0.0439(3) 0.5168(3) -0.1347(2) 0.1061(13) Uani d . 1 1 . .
    H H23 -0.0114 0.5440 -0.1675 0.127 Uiso calc R 1 1 . .
    C C24 0.0947(4) 0.4441(4) -0.1668(2) 0.1206(17) Uani d . 1 1 . .
    H H24 0.0742 0.4231 -0.2221 0.145 Uiso calc R 1 1 . .
    C C25 0.1749(3) 0.4018(3) -0.1191(3) 0.1079(13) Uani d . 1 1 . .
    H H25 0.2086 0.3520 -0.1415 0.129 Uiso calc R 1 1 . .
    C C26 0.2056(2) 0.4338(2) -0.0368(2) 0.0829(9) Uani d . 1 1 . .
    H H26 0.2597 0.4044 -0.0038 0.099 Uiso calc R 1 1 . .
    C C27 1.04152(17) 0.86358(18) 1.05005(17) 0.0566(7) Uani d . 1 1 . .
    C C28 0.95804(17) 0.84392(19) 1.08034(16) 0.0564(6) Uani d . 1 1 . .
    C C29 0.87055(17) 0.8270(2) 1.02945(17) 0.0631(7) Uani d . 1 1 . .
    H H29 0.8182 0.8190 1.0523 0.076 Uiso calc R 1 1 . .
    C C30 0.86144(18) 0.8220(2) 0.94491(17) 0.0639(7) Uani d . 1 1 . .
    C C31 0.93837(19) 0.8327(2) 0.91018(17) 0.0682(8) Uani d . 1 1 . .
    H H31 0.9317 0.8274 0.8527 0.082 Uiso calc R 1 1 . .
    C C32 1.02445(17) 0.85131(19) 0.96112(17) 0.0589(7) Uani d . 1 1 . .
    N N1 0.39904(11) 0.92136(13) 0.24143(10) 0.0418(4) Uani d . 1 1 . .
    N N2 0.24573(13) 0.77163(15) 0.20113(11) 0.0458(5) Uani d . 1 1 . .
    N N3 0.96429(18) 0.83694(19) 1.16985(15) 0.0744(7) Uani d . 1 1 . .
    N N4 0.77007(19) 0.8000(2) 0.89112(19) 0.0919(8) Uani d . 1 1 . .
    N N5 1.10421(19) 0.8585(2) 0.92183(18) 0.0847(8) Uani d . 1 1 . .
    O O1 1.11914(12) 0.89116(14) 1.09451(12) 0.0783(6) Uani d . 1 1 . .
    O O2 1.17777(18) 0.8186(2) 0.95562(19) 0.1361(11) Uani d . 1 1 . .
    O O3 1.09238(17) 0.9046(2) 0.85521(15) 0.1185(9) Uani d . 1 1 . .
    O O4 0.76491(17) 0.7930(2) 0.81627(17) 0.1279(10) Uani d . 1 1 . .
    O O5 0.70246(16) 0.7909(2) 0.92284(17) 0.1272(10) Uani d . 1 1 . .
    O O6 0.89418(16) 0.8534(2) 1.19597(13) 0.1050(8) Uani d . 1 1 . .
    O O7 1.03892(16) 0.81087(19) 1.21524(12) 0.1012(8) Uani d . 1 1 . .
    H H2A 0.1979(18) 0.8141(19) 0.1706(15) 0.071(8) Uiso d . 1 1 . .
loop_
    _atom_site_aniso_label
    _atom_site_aniso_U_11
    _atom_site_aniso_U_22
    _atom_site_aniso_U_33
    _atom_site_aniso_U_12
    _atom_site_aniso_U_13
    _atom_site_aniso_U_23
    C1 0.0374(12) 0.0451(13) 0.0457(13) -0.0046(10) 0.0073(10) -0.0056(10)
    C2 0.0455(14) 0.0493(14) 0.0577(15) -0.0011(11) 0.0124(11) -0.0023(12)
    C3 0.0470(15) 0.0614(16) 0.0783(18) -0.0019(13) 0.0180(14) -0.0155(15)
    C4 0.0629(18) 0.0650(18) 0.089(2) -0.0131(15) 0.0395(16) -0.0199(16)
    C5 0.087(2) 0.0680(18) 0.0700(18) -0.0081(17) 0.0415(16) 0.0043(15)
    C6 0.0658(17) 0.0579(16) 0.0580(16) 0.0000(13) 0.0199(13) 0.0037(13)
    C7 0.0376(12) 0.0453(13) 0.0440(13) 0.0005(10) 0.0069(10) 0.0003(10)
    C8 0.0412(12) 0.0425(12) 0.0436(13) -0.0055(10) 0.0092(10) -0.0015(10)
    C9 0.0498(14) 0.0611(15) 0.0471(14) 0.0071(12) 0.0058(11) -0.0013(12)
    C10 0.0603(17) 0.0786(19) 0.0466(15) 0.0038(14) 0.0002(12) 0.0007(13)
    C11 0.0782(19) 0.0606(17) 0.0502(15) -0.0116(15) 0.0097(14) -0.0115(13)
    C12 0.084(2) 0.0510(15) 0.0606(17) 0.0058(14) 0.0072(15) -0.0100(13)
    C13 0.0625(16) 0.0507(14) 0.0543(15) 0.0088(12) 0.0026(12) -0.0052(12)
    C14 0.0430(13) 0.0548(14) 0.0463(13) -0.0033(11) 0.0117(11) -0.0078(11)
    C15 0.0471(14) 0.0617(15) 0.0447(13) -0.0070(12) 0.0113(11) -0.0056(11)
    C16 0.0409(13) 0.0591(15) 0.0533(14) -0.0048(11) 0.0132(11) -0.0115(12)
    C17 0.0404(13) 0.0605(15) 0.0490(14) -0.0080(11) 0.0124(11) -0.0116(11)
    C18 0.0587(15) 0.0462(14) 0.0661(17) -0.0088(12) 0.0120(13) 0.0013(12)
    C19 0.0508(15) 0.0489(14) 0.0696(17) -0.0067(12) -0.0019(13) -0.0012(13)
    C20 0.0555(16) 0.0620(17) 0.0680(17) -0.0004(13) 0.0041(13) -0.0009(14)
    C21 0.0639(17) 0.0642(17) 0.0604(17) -0.0202(14) 0.0104(14) -0.0037(14)
    C22 0.079(2) 0.089(2) 0.0653(19) -0.0205(17) 0.0050(16) 0.0063(16)
    C23 0.109(3) 0.136(3) 0.064(2) -0.053(3) -0.001(2) 0.021(2)
    C24 0.156(4) 0.143(4) 0.065(2) -0.085(4) 0.031(3) -0.023(3)
    C25 0.132(4) 0.106(3) 0.101(3) -0.051(3) 0.057(3) -0.033(2)
    C26 0.086(2) 0.074(2) 0.092(2) -0.0284(17) 0.0263(18) -0.0186(18)
    C27 0.0428(15) 0.0475(14) 0.0742(18) 0.0036(11) 0.0022(13) 0.0119(13)
    C28 0.0469(15) 0.0597(16) 0.0597(16) 0.0076(12) 0.0061(12) -0.0017(12)
    C29 0.0436(15) 0.0696(18) 0.0748(19) 0.0071(13) 0.0110(13) 0.0028(14)
    C30 0.0440(15) 0.0724(18) 0.0671(18) 0.0045(13) -0.0044(13) 0.0109(14)
    C31 0.0667(19) 0.0738(18) 0.0592(17) 0.0046(15) 0.0042(15) 0.0179(14)
    C32 0.0489(15) 0.0607(16) 0.0679(18) 0.0020(12) 0.0148(13) 0.0167(13)
    N1 0.0365(10) 0.0470(11) 0.0418(10) -0.0038(8) 0.0084(8) -0.0065(8)
    N2 0.0396(11) 0.0494(12) 0.0470(12) -0.0025(9) 0.0069(9) -0.0044(9)
    N3 0.0598(16) 0.0925(18) 0.0698(17) 0.0040(14) 0.0123(14) -0.0179(13)
    N4 0.0593(18) 0.112(2) 0.088(2) 0.0053(16) -0.0179(16) 0.0149(17)
    N5 0.0690(18) 0.098(2) 0.091(2) -0.0080(15) 0.0273(16) 0.0238(16)
    O1 0.0501(11) 0.0683(12) 0.1024(15) -0.0069(9) -0.0123(10) 0.0134(10)
    O2 0.0716(16) 0.177(3) 0.174(3) 0.0305(17) 0.0569(17) 0.071(2)
    O3 0.1133(19) 0.164(2) 0.0846(16) -0.0169(17) 0.0360(14) 0.0298(17)
    O4 0.0950(18) 0.180(3) 0.0842(17) 0.0107(17) -0.0297(14) -0.0095(18)
    O5 0.0481(13) 0.188(3) 0.131(2) -0.0046(16) -0.0087(14) 0.0326(19)
    O6 0.0751(15) 0.160(2) 0.0868(15) 0.0011(15) 0.0321(13) -0.0238(14)
    O7 0.0840(15) 0.152(2) 0.0609(13) 0.0327(15) 0.0013(11) -0.0123(13)
_geom_special_details
;
All e.s.d.'s (except the e.s.d. in the dihedral angle between two l.s. planes)
are estimated using the full covariance matrix. The cell e.s.d.'s are taken
into account individually in the estimation of e.s.d.'s in distances, angles
and torsion angles; correlations between e.s.d.'s in cell parameters are only
used when they are defined by crystal symmetry. An approximate (isotropic)
treatment of cell e.s.d.'s is used for estimating e.s.d.'s involving l.s.
planes.
;
loop_
    _geom_bond_atom_site_label_1
    _geom_bond_atom_site_label_2
    _geom_bond_site_symmetry_2
    _geom_bond_distance
    _geom_bond_publ_flag
    C1 C6 . 1.389(3) ?
    C1 C2 . 1.388(3) ?
    C1 C7 . 1.524(3) ?
    C2 C3 . 1.385(3) ?
    C2 H2 . 0.9300 ?
    C3 C4 . 1.370(3) ?
    C3 H3 . 0.9300 ?
    C4 C5 . 1.364(4) ?
    C4 H4 . 0.9300 ?
    C5 C6 . 1.387(3) ?
    C5 H5 . 0.9300 ?
    C6 H6 . 0.9300 ?
    C7 N1 . 1.481(3) ?
    C7 C8 . 1.519(3) ?
    C7 H7 . 0.9800 ?
    C8 C13 . 1.378(3) ?
    C8 C9 . 1.385(3) ?
    C9 C10 . 1.380(3) ?
    C9 H9 . 0.9300 ?
    C10 C11 . 1.369(3) ?
    C10 H10 . 0.9300 ?
    C11 C12 . 1.368(3) ?
    C11 H11 . 0.9300 ?
    C12 C13 . 1.382(3) ?
    C12 H12 . 0.9300 ?
    C13 H13 . 0.9300 ?
    C14 N1 . 1.462(3) ?
    C14 C15 . 1.510(3) ?
    C14 H14A . 0.9700 ?
    C14 H14B . 0.9700 ?
    C15 N2 . 1.490(3) ?
    C15 H15A . 0.9700 ?
    C15 H15B . 0.9700 ?
    C16 N2 . 1.490(3) ?
    C16 C17 . 1.503(3) ?
    C16 H16A . 0.9700 ?
    C16 H16B . 0.9700 ?
    C17 N1 . 1.466(2) ?
    C17 H17A . 0.9700 ?
    C17 H17B . 0.9700 ?
    C18 C19 . 1.482(3) ?
    C18 N2 . 1.506(3) ?
    C18 H18A . 0.9700 ?
    C18 H18B . 0.9700 ?
    C19 C20 . 1.300(3) ?
    C19 H19 . 0.9300 ?
    C20 C21 . 1.463(3) ?
    C20 H20 . 0.9300 ?
    C21 C26 . 1.381(4) ?
    C21 C22 . 1.389(4) ?
    C22 C23 . 1.369(4) ?
    C22 H22 . 0.9300 ?
    C23 C24 . 1.366(6) ?
    C23 H23 . 0.9300 ?
    C24 C25 . 1.364(6) ?
    C24 H24 . 0.9300 ?
    C25 C26 . 1.387(4) ?
    C25 H25 . 0.9300 ?
    C26 H26 . 0.9300 ?
    C27 O1 . 1.251(3) ?
    C27 C32 . 1.435(3) ?
    C27 C28 . 1.439(3) ?
    C28 C29 . 1.375(3) ?
    C28 N3 . 1.456(3) ?
    C29 C30 . 1.367(3) ?
    C29 H29 . 0.9300 ?
    C30 C31 . 1.377(4) ?
    C30 N4 . 1.450(3) ?
    C31 C32 . 1.363(3) ?
    C31 H31 . 0.9300 ?
    C32 N5 . 1.456(3) ?
    N2 H2A . 0.94(3) ?
    N3 O6 . 1.214(3) ?
    N3 O7 . 1.218(3) ?
    N4 O4 . 1.219(3) ?
    N4 O5 . 1.222(3) ?
    N5 O2 . 1.204(3) ?
    N5 O3 . 1.221(3) ?
loop_
    _geom_angle_atom_site_label_1
    _geom_angle_atom_site_label_2
    _geom_angle_atom_site_label_3
    _geom_angle_site_symmetry_1
    _geom_angle_site_symmetry_3
    _geom_angle
    _geom_angle_publ_flag
    C6 C1 C2 . . 118.0(2) ?
    C6 C1 C7 . . 120.2(2) ?
    C2 C1 C7 . . 121.8(2) ?
    C3 C2 C1 . . 121.1(2) ?
    C3 C2 H2 . . 119.5 ?
    C1 C2 H2 . . 119.5 ?
    C4 C3 C2 . . 119.7(2) ?
    C4 C3 H3 . . 120.1 ?
    C2 C3 H3 . . 120.1 ?
    C5 C4 C3 . . 120.3(3) ?
    C5 C4 H4 . . 119.9 ?
    C3 C4 H4 . . 119.9 ?
    C4 C5 C6 . . 120.4(3) ?
    C4 C5 H5 . . 119.8 ?
    C6 C5 H5 . . 119.8 ?
    C5 C6 C1 . . 120.5(2) ?
    C5 C6 H6 . . 119.7 ?
    C1 C6 H6 . . 119.7 ?
    N1 C7 C8 . . 111.90(16) ?
    N1 C7 C1 . . 109.71(17) ?
    C8 C7 C1 . . 112.23(17) ?
    N1 C7 H7 . . 107.6 ?
    C8 C7 H7 . . 107.6 ?
    C1 C7 H7 . . 107.6 ?
    C13 C8 C9 . . 117.9(2) ?
    C13 C8 C7 . . 119.9(2) ?
    C9 C8 C7 . . 122.2(2) ?
    C10 C9 C8 . . 120.7(2) ?
    C10 C9 H9 . . 119.7 ?
    C8 C9 H9 . . 119.7 ?
    C11 C10 C9 . . 120.6(2) ?
    C11 C10 H10 . . 119.7 ?
    C9 C10 H10 . . 119.7 ?
    C12 C11 C10 . . 119.4(2) ?
    C12 C11 H11 . . 120.3 ?
    C10 C11 H11 . . 120.3 ?
    C11 C12 C13 . . 120.2(2) ?
    C11 C12 H12 . . 119.9 ?
    C13 C12 H12 . . 119.9 ?
    C8 C13 C12 . . 121.2(2) ?
    C8 C13 H13 . . 119.4 ?
    C12 C13 H13 . . 119.4 ?
    N1 C14 C15 . . 110.89(18) ?
    N1 C14 H14A . . 109.5 ?
    C15 C14 H14A . . 109.5 ?
    N1 C14 H14B . . 109.5 ?
    C15 C14 H14B . . 109.5 ?
    H14A C14 H14B . . 108.0 ?
    N2 C15 C14 . . 111.20(18) ?
    N2 C15 H15A . . 109.4 ?
    C14 C15 H15A . . 109.4 ?
    N2 C15 H15B . . 109.4 ?
    C14 C15 H15B . . 109.4 ?
    H15A C15 H15B . . 108.0 ?
    N2 C16 C17 . . 111.29(18) ?
    N2 C16 H16A . . 109.4 ?
    C17 C16 H16A . . 109.4 ?
    N2 C16 H16B . . 109.4 ?
    C17 C16 H16B . . 109.4 ?
    H16A C16 H16B . . 108.0 ?
    N1 C17 C16 . . 110.84(18) ?
    N1 C17 H17A . . 109.5 ?
    C16 C17 H17A . . 109.5 ?
    N1 C17 H17B . . 109.5 ?
    C16 C17 H17B . . 109.5 ?
    H17A C17 H17B . . 108.1 ?
    C19 C18 N2 . . 110.90(19) ?
    C19 C18 H18A . . 109.5 ?
    N2 C18 H18A . . 109.5 ?
    C19 C18 H18B . . 109.5 ?
    N2 C18 H18B . . 109.5 ?
    H18A C18 H18B . . 108.0 ?
    C20 C19 C18 . . 126.0(2) ?
    C20 C19 H19 . . 117.0 ?
    C18 C19 H19 . . 117.0 ?
    C19 C20 C21 . . 128.1(3) ?
    C19 C20 H20 . . 115.9 ?
    C21 C20 H20 . . 115.9 ?
    C26 C21 C22 . . 118.1(3) ?
    C26 C21 C20 . . 119.7(3) ?
    C22 C21 C20 . . 122.1(3) ?
    C23 C22 C21 . . 121.2(3) ?
    C23 C22 H22 . . 119.4 ?
    C21 C22 H22 . . 119.4 ?
    C24 C23 C22 . . 119.5(4) ?
    C24 C23 H23 . . 120.2 ?
    C22 C23 H23 . . 120.3 ?
    C25 C24 C23 . . 121.1(4) ?
    C25 C24 H24 . . 119.4 ?
    C23 C24 H24 . . 119.4 ?
    C24 C25 C26 . . 119.3(4) ?
    C24 C25 H25 . . 120.4 ?
    C26 C25 H25 . . 120.4 ?
    C21 C26 C25 . . 120.8(3) ?
    C21 C26 H26 . . 119.6 ?
    C25 C26 H26 . . 119.6 ?
    O1 C27 C32 . . 123.4(3) ?
    O1 C27 C28 . . 124.9(3) ?
    C32 C27 C28 . . 111.6(2) ?
    C29 C28 C27 . . 124.0(2) ?
    C29 C28 N3 . . 116.2(2) ?
    C27 C28 N3 . . 119.8(2) ?
    C30 C29 C28 . . 119.2(3) ?
    C30 C29 H29 . . 120.4 ?
    C28 C29 H29 . . 120.4 ?
    C29 C30 C31 . . 121.1(2) ?
    C29 C30 N4 . . 119.5(3) ?
    C31 C30 N4 . . 119.3(3) ?
    C32 C31 C30 . . 119.1(3) ?
    C32 C31 H31 . . 120.4 ?
    C30 C31 H31 . . 120.4 ?
    C31 C32 C27 . . 124.6(3) ?
    C31 C32 N5 . . 117.1(3) ?
    C27 C32 N5 . . 118.3(2) ?
    C14 N1 C17 . . 107.22(16) ?
    C14 N1 C7 . . 111.85(16) ?
    C17 N1 C7 . . 110.05(16) ?
    C16 N2 C15 . . 109.96(17) ?
    C16 N2 C18 . . 111.49(18) ?
    C15 N2 C18 . . 112.54(18) ?
    C16 N2 H2A . . 107.5(15) ?
    C15 N2 H2A . . 106.5(15) ?
    C18 N2 H2A . . 108.5(15) ?
    O6 N3 O7 . . 122.6(3) ?
    O6 N3 C28 . . 118.8(2) ?
    O7 N3 C28 . . 118.6(2) ?
    O4 N4 O5 . . 123.6(3) ?
    O4 N4 C30 . . 117.9(3) ?
    O5 N4 C30 . . 118.5(3) ?
    O2 N5 O3 . . 123.2(3) ?
    O2 N5 C32 . . 119.1(3) ?
    O3 N5 C32 . . 117.6(3) ?
loop_
    _geom_hbond_atom_site_label_D
    _geom_hbond_atom_site_label_H
    _geom_hbond_atom_site_label_A
    _geom_hbond_site_symmetry_A
    _geom_hbond_distance_DH
    _geom_hbond_distance_HA
    _geom_hbond_distance_DA
    _geom_hbond_angle_DHA
    N2 H2A O7 1_454 0.94(3) 2.59(2) 3.119(3) 116.6(18)
    N2 H2A O1 1_454 0.94(3) 1.79(3) 2.710(3) 168(2)
