# Supplementary material for: Cinnarizinium picrate
Source: Acta Crystallogr Sect E Struct Rep Online. 2012 May 16;68(Pt 6):o1747. doi: 10.1107/S1600536812020764 (PMC3379334; doi:10.1107/S1600536812020764)
Supplement: Supplementary file 2 [file e-68-o1747-Isup2.hkl]

# 
# h,k,l, Fc-squared, Fo-squared, sigma(Fo-squared) and status flag 
# 
data_I
_shelx_title ' 120326a_0m in P2(1)/c' 
_shelx_refln_list_code          4 
_shelx_F_calc_maximum      265.50 
_exptl_crystal_F_000      1256.00 
_reflns_d_resolution_high  0.8393 
 
loop_ 
 _symmetry_equiv_pos_as_xyz 
 'x, y, z' 
 '-x, y+1/2, -z+1/2' 
 '-x, -y, -z' 
 'x, -y-1/2, z-1/2' 
 
_cell_length_a    14.5906 
_cell_length_b    12.7720 
_cell_length_c    16.4413 
_cell_angle_alpha  90.000 
_cell_angle_beta  103.114 
_cell_angle_gamma  90.000 
 
_shelx_F_squared_multiplier     1.000 
 
loop_ 
 _refln_index_h 
 _refln_index_k 
 _refln_index_l 
 _refln_F_squared_calc 
 _refln_F_squared_meas 
 _refln_F_squared_sigma 
 _refln_observed_status 
   2   0   0     5144.19     4875.44     55.70 o 
   3   0   0     5347.23     5417.77     64.88 o 
   4   0   0       86.37       97.69      5.14 o 
   5   0   0      387.53      381.97     12.85 o 
   6   0   0      744.81      771.12     20.51 o 
   7   0   0        9.16       18.10      3.90 o 
   8   0   0     1700.71     1707.64     31.83 o 
   9   0   0      386.93      387.51     20.51 o 
  10   0   0      159.86      154.07     11.41 o 
  11   0   0      589.56      527.03     26.93 o 
  12   0   0      509.72      550.90     29.38 o 
  13   0   0        0.76       -1.84      9.18 o 
  15   0   0        7.72        4.90     11.63 o 
  16   0   0       42.22       16.53     13.47 o 
   1   1   0     1715.34     1389.70     15.56 o 
   2   1   0      328.97      264.86      9.79 o 
   3   1   0      130.34      150.14      5.59 o 
   4   1   0      163.60      136.19      4.59 o 
   5   1   0      932.65      905.24     12.85 o 
   6   1   0      729.38      742.41     12.39 o 
   7   1   0      279.57      274.80      8.28 o 
   8   1   0       21.77       16.77      3.55 o 
   9   1   0        7.97        6.39      2.95 o 
  10   1   0      331.37      317.30      9.64 o 
  11   1   0       13.88        9.42      4.65 o 
  12   1   0      238.31      301.72     41.32 o 
  13   1   0      440.65      400.18     20.59 o 
  14   1   0        2.98        8.57     11.63 o 
  15   1   0       21.17       20.20     14.08 o 
  16   1   0        8.23        4.25      8.00 o 
   0   2   0      729.44      651.30      9.90 o 
   1   2   0    10876.56    10292.03     56.03 o 
   2   2   0    10754.77    10191.53     57.98 o 
   3   2   0      636.71      637.36     12.06 o 
   4   2   0     6383.57     5995.59     39.63 o 
   5   2   0        1.23       -1.42      1.70 o 
   6   2   0      141.60      151.33      6.04 o 
   7   2   0       72.37       62.89      5.12 o 
   8   2   0      786.63      900.56     16.01 o 
   9   2   0        0.36        1.13      3.87 o 
  10   2   0      181.43      217.43     12.38 o 
  11   2   0      249.84      257.25     11.73 o 
  12   2   0       64.84       79.71      8.04 o 
  13   2   0       37.26       39.64     16.22 o 
  14   2   0       28.44       47.51     11.43 o 
  15   2   0      191.06      219.13     33.67 o 
  16   2   0       24.69       42.24     18.98 o 
   1   3   0     3775.29     3612.24     22.00 o 
   2   3   0        1.23        0.72      2.46 o 
   3   3   0     7370.79     7035.67     57.59 o 
   4   3   0       79.04       97.34      4.91 o 
   5   3   0      232.83      215.07      9.72 o 
   6   3   0      153.90      140.27      7.24 o 
   7   3   0      321.15      258.83      7.92 o 
   8   3   0        1.01       -1.02      2.55 o 
   9   3   0        0.30        0.00      3.44 o 
  10   3   0       14.08       15.91      5.30 o 
  11   3   0      225.06      225.37     13.83 o 
  12   3   0       11.99       14.57      8.04 o 
  13   3   0      122.97      115.98     34.89 o 
  14   3   0       56.13       80.36     13.77 o 
  15   3   0        1.99       22.04     14.08 o 
  16   3   0        7.55       11.02     13.47 o 
   0   4   0     7892.46     7718.89     57.23 o 
   1   4   0    11472.29    10999.72     63.60 o 
   2   4   0     4130.64     4169.89     27.33 o 
   3   4   0      336.92      344.93      7.54 o 
   4   4   0     5331.66     5288.73     39.55 o 
   5   4   0      107.20      132.68      6.21 o 
   6   4   0      199.16      215.80      7.33 o 
   7   4   0        6.29        5.12      2.66 o 
   8   4   0      405.31      355.06      9.72 o 
   9   4   0       69.04       77.52      8.07 o 
  10   4   0      274.09      314.48     21.39 o 
  11   4   0        9.77       15.12      5.88 o 
  12   4   0      258.41      258.26     38.87 o 
  13   4   0      475.80      495.05     29.99 o 
  14   4   0        0.43        8.95      8.43 o 
  15   4   0       43.88       37.95     16.53 o 
  16   4   0       12.84       18.98     15.30 o 
   1   5   0       71.15       78.37      4.28 o 
   2   5   0       98.20      107.94      8.21 o 
   3   5   0      842.98      817.17     11.35 o 
   4   5   0      581.94      579.04     10.78 o 
   5   5   0      110.27      107.26      7.30 o 
   6   5   0        9.01       20.99      3.63 o 
   7   5   0       18.51       27.30      4.16 o 
   8   5   0       35.22       32.09      5.85 o 
   9   5   0        0.00       -1.26      4.21 o 
  10   5   0      105.78      119.80     10.61 o 
  11   5   0      115.72      126.68     15.14 o 
  12   5   0      123.22      110.51     11.87 o 
  13   5   0        1.18       -0.20      5.79 o 
  14   5   0        2.67       10.41     14.08 o 
  15   5   0       70.44       42.24     15.30 o 
   0   6   0     1636.22     1527.64     22.20 o 
   1   6   0     7044.16     6767.74     44.87 o 
   2   6   0     1176.26     1187.67     17.84 o 
   3   6   0      523.11      514.54     10.69 o 
   4   6   0     1333.15     1388.93     18.12 o 
   5   6   0       16.14       20.78      3.69 o 
   6   6   0      220.51      247.64      9.29 o 
   7   6   0       35.22       38.98      4.90 o 
   8   6   0      129.53      133.65     13.69 o 
   9   6   0       65.86       70.83      7.73 o 
  10   6   0      607.33      626.50     23.15 o 
  11   6   0        0.44        1.75      5.48 o 
  12   6   0      445.33      441.33     31.22 o 
  13   6   0      104.44      100.08     25.90 o 
  14   6   0       61.94       51.19      9.90 o 
  15   6   0       38.65        7.96      8.57 o 
   1   7   0      731.36      735.20     14.50 o 
   2   7   0        7.94        5.20      2.76 o 
   3   7   0     2117.13     2188.16     22.28 o 
   4   7   0      262.65      290.32      9.29 o 
   5   7   0       51.43       38.24      6.46 o 
   6   7   0       85.60       80.51      6.64 o 
   7   7   0      593.94      574.91     16.87 o 
   8   7   0       17.69       15.16      4.93 o 
   9   7   0       32.66       27.15      6.02 o 
  10   7   0      544.41      600.79     26.31 o 
  11   7   0      132.95      101.35     22.01 o 
  12   7   0       14.60       14.55      8.11 o 
  13   7   0       28.51       23.14      8.92 o 
  14   7   0        6.05        8.81      7.73 o 
  15   7   0       46.24       12.24     10.41 o 
   0   8   0     1856.64     2004.67     32.03 o 
   1   8   0      490.00      467.64     11.35 o 
   2   8   0        3.44       18.01      5.78 o 
   3   8   0       35.50       48.55      5.22 o 
   4   8   0       29.01       22.25      4.41 o 
   5   8   0      184.19      184.93      9.67 o 
   6   8   0      160.94      171.23      9.52 o 
   7   8   0        0.11        2.82      4.25 o 
   8   8   0      119.47      131.44     13.08 o 
   9   8   0        3.88       -3.41      4.41 o 
  10   8   0      186.42      123.33     40.32 o 
  11   8   0       64.24       42.29     14.56 o 
  12   8   0        5.65        2.50      6.52 o 
  13   8   0        2.45        2.57      6.83 o 
  14   8   0        9.47       11.11      8.25 o 
   1   9   0      295.67      285.98     10.82 o 
   2   9   0      479.00      441.44     11.96 o 
   3   9   0       79.96      103.14      8.48 o 
   4   9   0       23.56       20.50      5.26 o 
   5   9   0        7.30        7.42      5.27 o 
   6   9   0        0.68       -3.62      5.48 o 
   7   9   0      104.46      114.00     10.23 o 
   8   9   0      119.40      108.16      9.78 o 
   9   9   0      365.49      443.78     33.67 o 
  10   9   0        0.13        2.57      6.79 o 
  11   9   0        6.80        9.68      7.52 o 
  12   9   0       28.04       22.75      7.55 o 
  13   9   0        1.62       10.62      8.37 o 
   0  10   0       73.29       47.67      9.30 o 
   1  10   0      228.37      226.05     13.73 o 
   2  10   0      167.60      200.85     10.47 o 
   3  10   0      112.24      133.69     13.68 o 
   4  10   0       23.37       21.51      5.80 o 
   5  10   0      114.06       99.46      8.99 o 
   6  10   0       55.14       55.22      9.07 o 
   7  10   0       46.61       40.26      8.68 o 
   8  10   0       43.12       58.82     10.25 o 
   9  10   0        0.19       -1.65      6.23 o 
  10  10   0       26.49       21.81      8.89 o 
  11  10   0        9.75        0.58      7.28 o 
  12  10   0        5.68       10.24      8.34 o 
   1  11   0       11.21       21.91      5.78 o 
   2  11   0      196.38      220.69     12.97 o 
   3  11   0      191.51      170.60     11.68 o 
   4  11   0       42.96       46.56      7.45 o 
   5  11   0       54.01       35.80      8.11 o 
   6  11   0        3.41        5.46      5.80 o 
   7  11   0        6.37        2.03      6.30 o 
   8  11   0        2.94       -2.55      7.57 o 
   9  11   0      112.12      106.81     33.36 o 
  10  11   0        1.20       -4.77      8.09 o 
  11  11   0        0.05       -2.43      8.88 o 
   0  12   0      392.27      378.76     31.83 o 
   1  12   0       63.80       59.78      8.66 o 
   2  12   0       36.16       32.75      7.16 o 
   3  12   0        0.05       -1.10      4.94 o 
   4  12   0        1.55       -2.42      5.75 o 
   5  12   0        6.12        2.75      6.93 o 
   6  12   0        0.47       -3.64      8.88 o 
   7  12   0        5.33        2.56      6.83 o 
   8  12   0        3.24        4.59     15.30 o 
   9  12   0        0.01      -11.02      7.35 o 
  10  12   0        1.59        9.18     10.44 o 
   1  13   0        0.00       -6.24      5.04 o 
   2  13   0       48.78       60.24      8.87 o 
   3  13   0       17.76        9.07      7.16 o 
   4  13   0       60.99       53.46     11.46 o 
   5  13   0        9.06        5.49      7.93 o 
   6  13   0       28.91       29.48     10.28 o 
   7  13   0        1.46       26.93     15.30 o 
   8  13   0       66.07       77.74     22.65 o 
   0  14   0      108.73      114.10     16.43 o 
   1  14   0       54.55       55.20      8.88 o 
   2  14   0       18.09        9.25      6.71 o 
   3  14   0       58.22       53.04     14.08 o 
   4  14   0        6.30        2.45      9.09 o 
   5  14   0        4.93        2.14      8.22 o 
   6  14   0        6.62        3.85      9.39 o 
   1  15   0        0.23       -8.94      5.96 o 
   2  15   0        3.50        4.50      8.10 o 
 -17   1   1       32.57       69.17     22.65 o 
 -16   1   1        0.70       11.63     13.47 o 
 -15   1   1       31.83       46.52     17.75 o 
 -14   1   1       32.51       26.32     13.47 o 
 -13   1   1      507.50      483.25     20.99 o 
 -12   1   1      155.26      156.70     14.06 o 
 -11   1   1      685.70      669.16     17.37 o 
 -10   1   1       90.50      106.29      8.32 o 
  -9   1   1      112.36      118.96      6.48 o 
  -8   1   1     2781.49     2824.72     26.43 o 
  -7   1   1      109.62      108.63      6.43 o 
  -6   1   1       49.09       51.30      4.16 o 
  -5   1   1      771.90      680.19     11.22 o 
  -4   1   1      419.47      411.50     10.16 o 
  -3   1   1     8992.32     8363.24     84.16 o 
  -2   1   1       90.18       87.52      6.35 o 
  -1   1   1     3375.57     3253.03     28.78 o 
   0   1   1      657.32      676.52      7.69 o 
   1   1   1      508.84      512.83      6.16 o 
   2   1   1      883.12      802.68     10.76 o 
   3   1   1     8775.19     7817.59     46.56 o 
   4   1   1     3789.03     3671.60     27.18 o 
   5   1   1     4022.97     3972.77     30.58 o 
   6   1   1      236.81      226.87      6.76 o 
   7   1   1       72.73       83.07      5.77 o 
   8   1   1      359.43      367.79      9.72 o 
   9   1   1       23.64       15.86      3.17 o 
  10   1   1        7.16        6.32      2.94 o 
  11   1   1      129.72      125.27      8.54 o 
  12   1   1       57.82       43.01     10.10 o 
  13   1   1       23.44        9.79     11.63 o 
  14   1   1      211.89      209.10     75.60 o 
  15   1   1       12.34       15.54      9.24 o 
  16   1   1        1.39        0.96      8.80 o 
 -16   2   1        8.21       25.10     16.53 o 
 -15   2   1       20.74       19.42      9.62 o 
 -14   2   1      157.85      202.18     19.71 o 
 -13   2   1      725.87      781.31     26.62 o 
 -12   2   1      387.94      410.79     22.04 o 
 -11   2   1     1560.55     1607.94     31.32 o 
 -10   2   1       54.83       65.20     24.79 o 
  -9   2   1      112.77      126.36      8.58 o 
  -8   2   1      970.68     1022.10     28.54 o 
  -7   2   1      888.41      849.85     13.81 o 
  -6   2   1      175.84      193.40      6.05 o 
  -5   2   1       12.14        6.94      1.98 o 
  -4   2   1      398.80      348.90     11.94 o 
  -3   2   1    17374.17    16231.36    124.24 o 
  -2   2   1       16.78       14.65      2.12 o 
  -1   2   1      613.27      557.90      6.26 o 
   0   2   1      135.25      110.48      2.95 o 
   1   2   1      433.01      521.76      6.39 o 
   2   2   1       15.45       32.84      2.39 o 
   3   2   1    34370.54    31621.88    277.58 o 
   4   2   1     2454.22     2543.08     21.85 o 
   5   2   1      547.72      526.17     10.60 o 
   6   2   1      171.24      143.60      7.95 o 
   7   2   1        0.38        1.09      2.17 o 
   8   2   1       10.93       14.31      3.16 o 
   9   2   1      116.68      146.56      7.85 o 
  10   2   1        4.52       -1.80      3.58 o 
  11   2   1       30.64       29.80      7.92 o 
  12   2   1      213.58      263.77     15.57 o 
  13   2   1       18.88       11.28      9.18 o 
  14   2   1       82.90       82.63     22.04 o 
  15   2   1        2.05        7.59      8.53 o 
  16   2   1        8.33       10.64     13.77 o 
 -16   3   1        3.31      -10.41      9.79 o 
 -15   3   1       23.62       22.86     10.73 o 
 -14   3   1       95.91      101.57     14.82 o 
 -13   3   1       71.03       82.52     18.67 o 
 -12   3   1      899.68      920.68     29.71 o 
 -11   3   1      428.66      428.98     15.76 o 
 -10   3   1      111.74      105.72     10.60 o 
  -9   3   1       15.02       15.30      7.96 o 
  -8   3   1       11.87       17.64      3.29 o 
  -7   3   1       17.46       14.38      4.33 o 
  -6   3   1      126.65      128.98      5.71 o 
  -5   3   1     1006.04      968.45     13.37 o 
  -4   3   1     1330.02     1344.10     14.38 o 
  -3   3   1     2306.29     2096.32     17.39 o 
  -2   3   1     5561.46     5233.56     35.66 o 
  -1   3   1    55987.59    51307.36    358.53 o 
   0   3   1    41497.27    38028.06    275.00 o 
   1   3   1    18452.36    17565.67     86.28 o 
   2   3   1    10020.86     9597.20     51.92 o 
   3   3   1     1670.22     1457.32     15.74 o 
   4   3   1      177.50      181.15      5.86 o 
   5   3   1      589.85      535.90     10.11 o 
   6   3   1        5.63       13.15      2.84 o 
   7   3   1        3.52        3.30      2.56 o 
   8   3   1       21.35       20.75      4.42 o 
   9   3   1      436.85      441.77     11.42 o 
  10   3   1       55.24       39.73      6.42 o 
  11   3   1       92.00       81.27     12.03 o 
  12   3   1       17.72       11.47     12.55 o 
  13   3   1       40.18       45.69     14.69 o 
  14   3   1        4.12        6.12     12.24 o 
  15   3   1       49.16       42.85     19.59 o 
  16   3   1        9.77        8.78      8.09 o 
 -16   4   1       25.75       31.22     18.36 o 
 -15   4   1        0.99        9.79      9.09 o 
 -14   4   1      124.80       90.83     14.54 o 
 -13   4   1      254.75      231.38     31.22 o 
 -12   4   1     1000.69     1024.73     25.43 o 
 -11   4   1     1663.00     1787.32     28.26 o 
 -10   4   1      349.77      364.32     12.52 o 
  -9   4   1      110.87      112.72      8.63 o 
  -8   4   1       21.84       33.89      4.88 o 
  -7   4   1      816.25      750.80     11.91 o 
  -6   4   1      155.61      142.28      5.83 o 
  -5   4   1      885.57      865.94     12.04 o 
  -4   4   1     2965.22     3193.08     25.42 o 
  -3   4   1     1028.43     1059.26     13.50 o 
  -2   4   1    10277.75    10406.96     63.89 o 
  -1   4   1     6675.54     5986.78     33.68 o 
   0   4   1       12.40        3.42      1.48 o 
   1   4   1       31.40       48.90      3.41 o 
   2   4   1      473.02      469.89      8.36 o 
   3   4   1      561.10      623.40      9.82 o 
   4   4   1      613.55      764.97     12.37 o 
   5   4   1     1103.24     1075.65     15.64 o 
   6   4   1      377.13      385.96      9.60 o 
   7   4   1      461.75      468.11     11.02 o 
   8   4   1      120.24      120.05     10.43 o 
   9   4   1      738.37      725.61     18.59 o 
  10   4   1      224.82      172.77     20.51 o 
  11   4   1        7.25        3.06     11.63 o 
  12   4   1       39.03       50.45     18.67 o 
  13   4   1        4.45        7.03      8.43 o 
  14   4   1        1.59        4.90     12.85 o 
  15   4   1       49.94       68.56     20.20 o 
  16   4   1        3.01       -2.45     12.85 o 
 -16   5   1       23.03       28.00     11.03 o 
 -15   5   1        1.68       -3.19     14.38 o 
 -14   5   1      138.86       89.98     18.98 o 
 -13   5   1        1.39       -0.29      6.10 o 
 -12   5   1      124.34      127.73     13.66 o 
 -11   5   1     1020.98     1098.33     22.94 o 
 -10   5   1       38.78       41.74      6.61 o 
  -9   5   1       18.42       17.61      4.77 o 
  -8   5   1       58.50       48.02      6.09 o 
  -7   5   1       14.96       13.59      3.07 o 
  -6   5   1      247.56      266.08      9.26 o 
  -5   5   1     3940.12     4164.49     38.53 o 
  -4   5   1     1467.56     1457.53     17.02 o 
  -3   5   1      212.90      241.81      6.90 o 
  -2   5   1     3443.65     3430.56     26.91 o 
  -1   5   1     3483.25     3267.68     25.54 o 
   0   5   1      226.11      208.91      4.98 o 
   1   5   1      128.02      129.94      5.53 o 
   2   5   1     5021.15     4846.61     32.13 o 
   3   5   1      411.60      445.24     11.05 o 
   4   5   1       29.04       28.29      3.84 o 
   5   5   1     1181.78     1341.47     18.61 o 
   6   5   1      189.32      194.75      8.16 o 
   7   5   1      160.19      182.96      8.42 o 
   8   5   1      360.30      357.40     10.83 o 
   9   5   1        0.49       -3.82      3.73 o 
  10   5   1       82.29      100.21     13.38 o 
  11   5   1       14.48       17.75     12.24 o 
  12   5   1        9.53        0.61      7.32 o 
  13   5   1       53.11       45.78     11.23 o 
  14   5   1       24.02       16.53     14.69 o 
  15   5   1        0.21       -3.06     12.85 o 
 -15   6   1        7.23       25.71     15.30 o 
 -14   6   1       19.99       18.98     13.47 o 
 -13   6   1       96.50       76.80     15.37 o 
 -12   6   1      410.69      397.74     41.58 o 
 -11   6   1       26.21       21.92      6.25 o 
 -10   6   1      266.61      282.36     20.94 o 
  -9   6   1       66.18       60.35      7.34 o 
  -8   6   1       25.77       25.77      5.38 o 
  -7   6   1        1.02        0.21      3.49 o 
  -6   6   1       72.89       72.90      7.47 o 
  -5   6   1       89.16      109.10      7.27 o 
  -4   6   1      302.24      320.12      9.00 o 
  -3   6   1     2577.14     2756.07     28.18 o 
  -2   6   1       24.42       42.44      4.01 o 
  -1   6   1     3540.71     3570.73     28.98 o 
   0   6   1      178.16      194.36      5.66 o 
   1   6   1      393.88      362.65      8.11 o 
   2   6   1     1489.69     1719.96     18.06 o 
   3   6   1      321.36      320.10      8.02 o 
   4   6   1      337.02      354.82     13.14 o 
   5   6   1        7.51       -0.72      3.21 o 
   6   6   1       59.80       45.08      5.22 o 
   7   6   1      318.19      321.20     16.61 o 
   8   6   1       24.90       39.98      6.55 o 
   9   6   1      116.57       94.65     19.89 o 
  10   6   1       35.47       49.14     15.61 o 
  11   6   1      338.73      327.20     23.35 o 
  12   6   1      173.11      176.57     23.87 o 
  13   6   1       38.40       40.25      9.19 o 
  14   6   1       16.58       23.89      7.99 o 
  15   6   1        8.41       23.26     17.75 o 
 -15   7   1        0.01      -14.69     11.02 o 
 -14   7   1       16.28       11.97      8.03 o 
 -13   7   1      682.31      690.46     41.01 o 
 -12   7   1        1.66        2.76      6.70 o 
 -11   7   1      145.60      110.03     12.44 o 
 -10   7   1       28.19       37.58      7.10 o 
  -9   7   1        6.12       11.39      5.27 o 
  -8   7   1       33.82       29.52      5.97 o 
  -7   7   1      192.62      202.25     28.98 o 
  -6   7   1       68.20       63.55      8.74 o 
  -5   7   1      168.40      205.23     15.50 o 
  -4   7   1       16.76       16.76      4.57 o 
  -3   7   1      614.72      715.06     14.46 o 
  -2   7   1      522.85      549.54     11.26 o 
  -1   7   1      333.20      363.72      9.15 o 
   0   7   1      584.38      580.25     14.14 o 
   1   7   1     5328.10     5295.04     37.53 o 
   2   7   1     2596.19     2606.44     24.51 o 
   3   7   1       27.62       38.11      4.08 o 
   4   7   1      239.02      270.04      8.75 o 
   5   7   1       51.45       48.22      5.72 o 
   6   7   1      110.74      104.09      7.09 o 
   7   7   1        1.27       -1.53      3.08 o 
   8   7   1      276.87      286.21     19.45 o 
   9   7   1      211.47      187.07     29.49 o 
  10   7   1       27.33       29.63      7.89 o 
  11   7   1      131.16       81.85     19.81 o 
  12   7   1      468.69      476.83     34.28 o 
  13   7   1        0.93       -3.00      6.65 o 
  14   7   1        0.08       -0.31      6.81 o 
 -14   8   1       15.83       25.42      9.69 o 
 -13   8   1       19.13       16.72     11.93 o 
 -12   8   1      133.88       74.88     31.79 o 
 -11   8   1       37.27       30.51     10.84 o 
 -10   8   1       38.91       36.96      7.08 o 
  -9   8   1        7.03        7.95      5.38 o 
  -8   8   1       15.32       16.13      6.21 o 
  -7   8   1       42.15       53.33      7.23 o 
  -6   8   1       81.98       91.62      9.28 o 
  -5   8   1       15.61       15.37      4.30 o 
  -4   8   1        0.13        2.30      3.41 o 
  -3   8   1      565.89      555.98     13.78 o 
  -2   8   1      593.28      615.61     12.76 o 
  -1   8   1     2195.78     2236.17     24.70 o 
   0   8   1      372.27      377.25     10.42 o 
   1   8   1        3.20        4.12      3.75 o 
   2   8   1       97.57      131.08      7.20 o 
   3   8   1      290.51      297.10      9.10 o 
   4   8   1      151.47      153.29      8.02 o 
   5   8   1       64.38       74.92     10.37 o 
   6   8   1      151.50      156.90      9.23 o 
   7   8   1       55.05       37.90      6.45 o 
   8   8   1      264.25      214.30     12.46 o 
   9   8   1      603.55      570.62     26.41 o 
  10   8   1       12.57        9.04      6.63 o 
  11   8   1        4.32        0.09      8.64 o 
  12   8   1        5.12        5.46      6.65 o 
  13   8   1        1.27        3.03      7.10 o 
  14   8   1       23.53       35.97     11.02 o 
 -13   9   1        2.98        2.54      9.06 o 
 -12   9   1       17.13       12.88     10.41 o 
 -11   9   1       44.27       20.82     10.10 o 
 -10   9   1      396.43      416.85     38.56 o 
  -9   9   1      313.49      323.34     33.73 o 
  -8   9   1        8.82        5.89      6.26 o 
  -7   9   1      179.34      186.07     13.66 o 
  -6   9   1       90.82       89.67     14.21 o 
  -5   9   1      105.02      105.28      8.77 o 
  -4   9   1       11.85       23.76      5.04 o 
  -3   9   1       16.25        6.48      4.30 o 
  -2   9   1       48.86       39.44      5.06 o 
  -1   9   1       35.58       28.34      5.87 o 
   0   9   1       58.42       64.33      7.00 o 
   1   9   1     1222.49     1259.21     19.88 o 
   2   9   1      113.50      134.15      8.32 o 
   3   9   1       14.65        8.51      3.62 o 
   4   9   1       80.10       78.35      9.35 o 
   5   9   1       55.88       67.29      6.84 o 
   6   9   1      497.67      457.74     14.64 o 
   7   9   1       27.51       29.31      6.48 o 
   8   9   1        0.00       -2.50      7.05 o 
   9   9   1       86.63       65.67     11.29 o 
  10   9   1        5.06        3.22      6.31 o 
  11   9   1        7.62        5.81     11.04 o 
  12   9   1        4.98        8.19      8.02 o 
  13   9   1        1.13       -5.50      9.09 o 
 -12  10   1        0.16        7.47      9.67 o 
 -11  10   1        1.54        3.81      8.37 o 
 -10  10   1       97.33       66.88     12.24 o 
  -9  10   1        0.33        6.58      6.60 o 
  -8  10   1       69.56       61.90     10.12 o 
  -7  10   1       57.65       53.35      8.93 o 
  -6  10   1        0.02        4.01      5.31 o 
  -5  10   1        4.73       -2.37      6.80 o 
  -4  10   1      165.02      194.55     11.59 o 
  -3  10   1      216.67      232.18     12.21 o 
  -2  10   1       53.29       46.46      6.70 o 
  -1  10   1        3.20        8.22      4.76 o 
   0  10   1        9.76       17.57      5.22 o 
   1  10   1      162.91      169.96     12.39 o 
   2  10   1        0.04        0.47      4.21 o 
   3  10   1       11.95        5.79      4.08 o 
   4  10   1      290.23      340.81     15.92 o 
   5  10   1        2.99        1.50      4.32 o 
   6  10   1        2.01       -1.69      4.86 o 
   7  10   1       94.44       82.30      9.35 o 
   8  10   1       47.42       62.12     10.44 o 
   9  10   1      102.90       78.82     28.68 o 
  10  10   1       27.58       22.98      7.42 o 
  11  10   1        0.01       -4.88      6.64 o 
  12  10   1        5.42       -3.27      8.19 o 
 -11  11   1       19.39       35.50     11.66 o 
 -10  11   1        0.13        2.69      9.79 o 
  -9  11   1        3.74       -0.23      8.62 o 
  -8  11   1       76.10       63.71      9.89 o 
  -7  11   1       31.42       44.94      8.88 o 
  -6  11   1        2.75       -2.04      5.39 o 
  -5  11   1       31.64       18.79      8.37 o 
  -4  11   1      159.34      163.81     13.07 o 
  -3  11   1       14.06       12.04      6.36 o 
  -2  11   1        1.07       -1.16      3.96 o 
  -1  11   1        0.43       -1.11      4.42 o 
   0  11   1        6.17        2.35      4.53 o 
   1  11   1        0.29        6.91      5.00 o 
   2  11   1       55.55       54.86      7.56 o 
   3  11   1      228.54      217.38     13.58 o 
   4  11   1        8.40        5.35      5.47 o 
   5  11   1        0.17        1.82      4.93 o 
   6  11   1        1.72       -4.64      5.24 o 
   7  11   1        8.28        1.67      6.74 o 
   8  11   1      126.89       97.76     14.24 o 
   9  11   1       40.58       11.56      5.76 o 
  10  11   1       10.54       -3.92      6.94 o 
  11  11   1        0.01        4.96      7.87 o 
 -10  12   1       32.17       67.38     15.36 o 
  -9  12   1        1.62       12.85     14.08 o 
  -8  12   1       53.15       47.83     11.32 o 
  -7  12   1        1.80      -13.21      9.79 o 
  -6  12   1        0.49       -8.37      5.58 o 
  -5  12   1        1.97       -4.92      6.01 o 
  -4  12   1        3.70        4.55      7.35 o 
  -3  12   1        7.46        7.12      6.28 o 
  -2  12   1        2.20        4.97      5.48 o 
  -1  12   1      171.96      179.67     12.31 o 
   0  12   1      127.12      121.24     10.40 o 
   1  12   1       13.50       18.88      5.97 o 
   2  12   1        7.84       10.21      5.59 o 
   3  12   1        6.40        4.27      5.00 o 
   4  12   1        0.00        5.58      6.52 o 
   5  12   1       14.32        6.65      8.21 o 
   6  12   1        0.68       -0.60      5.77 o 
   7  12   1        8.77       14.94      9.73 o 
   8  12   1        7.87       16.66     11.02 o 
   9  12   1       55.16       36.01     10.88 o 
  10  12   1        4.27       -5.95     20.20 o 
  -8  13   1        1.70        3.06     14.08 o 
  -7  13   1        7.48       12.91      9.79 o 
  -6  13   1        0.36        1.27     10.10 o 
  -5  13   1        0.32        2.33      7.75 o 
  -4  13   1        0.00        5.51      7.79 o 
  -3  13   1       21.67        4.05     10.04 o 
  -2  13   1        0.23       -6.23      6.47 o 
  -1  13   1       14.68       12.93      6.05 o 
   0  13   1       31.40       36.63      7.47 o 
   1  13   1        9.93       14.17      6.32 o 
   2  13   1       24.25       28.91      8.47 o 
   3  13   1      106.74      115.65     11.04 o 
   4  13   1       39.10       49.63     16.22 o 
   5  13   1        0.57      -10.06      6.88 o 
   6  13   1       17.80       23.26     14.08 o 
   7  13   1        0.17      -16.53     11.02 o 
   8  13   1       27.15       25.71     15.91 o 
  -6  14   1        3.51        5.84      8.43 o 
  -5  14   1        0.86       12.76      8.62 o 
  -4  14   1        3.86       -6.57      7.93 o 
  -3  14   1       67.07       56.33     23.26 o 
  -2  14   1       37.65       37.13     10.48 o 
  -1  14   1       49.47       48.68      8.82 o 
   0  14   1       21.93       10.10      6.50 o 
   1  14   1       66.03       78.31     10.02 o 
   2  14   1       97.05      108.22     11.45 o 
   3  14   1        0.32       -4.18      7.18 o 
   4  14   1       13.15        9.90     15.00 o 
   5  14   1        5.31       22.39     10.11 o 
   6  14   1        0.05        5.51     14.08 o 
  -2  15   1       23.87       32.86     12.19 o 
  -1  15   1       42.46       29.33      9.80 o 
   0  15   1        0.03       -5.25      5.82 o 
   1  15   1        0.65       -3.10      5.81 o 
   2  15   1        1.21       -1.43      5.90 o 
 -15   0   2      123.73      120.59     20.81 o 
 -14   0   2      488.65      485.40     31.83 o 
 -13   0   2      861.10      923.67     40.40 o 
 -12   0   2      568.28      583.34     31.83 o 
 -11   0   2       67.65       51.42     12.24 o 
 -10   0   2       39.40       43.79      6.76 o 
  -9   0   2       15.24       24.09      4.98 o 
  -8   0   2       18.10       13.05      4.09 o 
  -7   0   2       73.23       80.28      6.57 o 
  -6   0   2     6853.82     7034.96     97.33 o 
  -5   0   2      298.38      280.20      6.55 o 
  -4   0   2     6251.88     5604.26     49.15 o 
  -3   0   2    70489.60    61121.12    471.29 o 
  -2   0   2      200.72      142.53      4.41 o 
  -1   0   2    17234.60    15703.03    119.91 o 
   0   0   2      994.50      804.35     11.25 o 
   1   0   2    11128.90    10225.73     81.77 o 
   2   0   2     1810.15     1468.91     19.90 o 
   3   0   2     2170.68     1940.10     25.93 o 
   4   0   2       10.34        8.57      2.79 o 
   5   0   2      287.26      263.00     10.71 o 
   6   0   2      988.01     1018.85     25.46 o 
   7   0   2     2505.09     2581.13     30.22 o 
   8   0   2      505.71      511.12     13.41 o 
   9   0   2      414.05      422.10     12.79 o 
  10   0   2      376.85      352.26     12.72 o 
  11   0   2      253.36      270.30     22.65 o 
  12   0   2       27.41       28.77     12.24 o 
  13   0   2      280.79      302.99     34.89 o 
  14   0   2       10.05        6.73     11.63 o 
  15   0   2        0.39       16.53     12.85 o 
  16   0   2       69.97       69.78     20.20 o 
 -17   1   2        1.30        6.12     14.08 o 
 -15   1   2        1.77       -7.35     10.41 o 
 -14   1   2      224.37      236.89     19.04 o 
 -13   1   2      903.61      953.31     29.21 o 
 -12   1   2      434.48      382.82     18.39 o 
 -11   1   2       61.73       62.61      9.49 o 
 -10   1   2      212.74      250.92     14.54 o 
  -9   1   2      322.52      328.68     10.24 o 
  -8   1   2       12.96        4.55      2.96 o 
  -7   1   2        2.97        0.58      1.62 o 
  -6   1   2      822.51      838.80     10.64 o 
  -5   1   2      555.90      498.35     13.40 o 
  -4   1   2       30.71       30.87      4.82 o 
  -3   1   2     7159.70     6575.95     59.68 o 
  -2   1   2     1439.37     1246.25     16.63 o 
  -1   1   2     1247.81     1118.82     11.32 o 
   0   1   2     6290.23     5674.49     33.98 o 
   1   1   2     4801.98     4209.04     27.50 o 
   2   1   2     5129.28     4982.60     29.04 o 
   3   1   2     4105.69     3896.61     24.58 o 
   4   1   2     3607.91     3695.10     27.82 o 
   5   1   2      866.34      836.01     11.98 o 
   6   1   2      892.86      912.19     13.61 o 
   7   1   2      105.40      135.58      6.92 o 
   8   1   2      488.05      456.42     10.94 o 
   9   1   2       18.34       21.39      4.16 o 
  10   1   2      299.64      288.78      8.67 o 
  11   1   2        1.00       -0.44      3.31 o 
  12   1   2       62.48       51.24      8.17 o 
  13   1   2       16.37        0.84      6.18 o 
  14   1   2       60.28       68.88     13.33 o 
  15   1   2        0.68        1.67     18.06 o 
  16   1   2       10.32       10.53      9.24 o 
 -17   2   2       41.14       36.73     18.98 o 
 -16   2   2        1.83       10.39     11.32 o 
 -15   2   2       82.38       72.84     17.75 o 
 -14   2   2       53.14       51.34     10.60 o 
 -13   2   2      415.28      478.53     21.63 o 
 -12   2   2     1421.87     1506.08     35.89 o 
 -11   2   2       25.37       25.20      4.98 o 
 -10   2   2      219.28      245.63     10.00 o 
  -9   2   2        0.41        0.73      3.14 o 
  -8   2   2      994.35      975.30     13.10 o 
  -7   2   2      662.89      676.69      9.86 o 
  -6   2   2     1337.47     1272.44     19.04 o 
  -5   2   2      762.19      708.65     13.15 o 
  -4   2   2     3731.26     3555.18     39.38 o 
  -3   2   2     1606.27     1466.87     21.64 o 
  -2   2   2     5608.49     5366.22     49.23 o 
  -1   2   2     1023.14      921.51     11.78 o 
   0   2   2      311.98      295.09      6.89 o 
   1   2   2    35170.82    31897.31    184.34 o 
   2   2   2     7205.45     6956.23     41.97 o 
   3   2   2      375.81      367.76      6.84 o 
   4   2   2    10610.27    10021.98     61.56 o 
   5   2   2     2002.99     2027.95     20.32 o 
   6   2   2       64.81       57.54      4.58 o 
   7   2   2      316.19      299.56      8.48 o 
   8   2   2      123.40      166.45      8.19 o 
   9   2   2        1.48       -0.50      2.82 o 
  10   2   2        1.90        2.13      4.09 o 
  11   2   2        0.21        8.98      6.45 o 
  12   2   2      409.13      398.29     18.07 o 
  13   2   2       23.74       17.26      8.87 o 
  14   2   2       11.91       30.78     10.72 o 
  15   2   2        8.91       19.67      9.67 o 
  16   2   2        1.69        3.26      8.88 o 
 -16   3   2        0.12        0.23      7.93 o 
 -15   3   2       12.13       -5.44      7.65 o 
 -14   3   2       35.06       50.10     11.85 o 
 -13   3   2       73.29       87.47     12.33 o 
 -12   3   2      225.35      261.03     18.82 o 
 -11   3   2       12.44       12.69      5.52 o 
 -10   3   2       87.63       96.05      8.97 o 
  -9   3   2       78.64       87.88      8.10 o 
  -8   3   2       29.91       24.36      4.80 o 
  -7   3   2       28.48       31.35      5.01 o 
  -6   3   2     1994.46     2042.57     26.60 o 
  -5   3   2      224.50      219.40     13.48 o 
  -4   3   2      554.59      586.65     16.10 o 
  -3   3   2    13522.89    13149.22     86.18 o 
  -2   3   2     5577.09     5312.98     35.60 o 
  -1   3   2      580.73      498.13      7.74 o 
   0   3   2     4738.18     4842.89     51.24 o 
   1   3   2     4782.18     4913.82     30.83 o 
   2   3   2     3554.87     3263.29     23.30 o 
   3   3   2      293.77      307.97      6.35 o 
   4   3   2       10.27       24.53      2.98 o 
   5   3   2     2177.59     2125.23     21.93 o 
   6   3   2       49.82       60.19      4.75 o 
   7   3   2      173.37      183.03     10.07 o 
   8   3   2       14.67        9.36      3.07 o 
   9   3   2       48.92       53.62      5.47 o 
  10   3   2       97.25       94.50     12.28 o 
  11   3   2       23.07       26.65      8.80 o 
  12   3   2        1.55       -3.76      5.83 o 
  13   3   2       34.80       36.14      8.30 o 
  14   3   2        8.69        7.14     10.71 o 
  15   3   2       28.19       39.10     12.10 o 
  16   3   2        6.32       11.83     13.16 o 
 -16   4   2        0.46       -8.69      6.62 o 
 -15   4   2        2.57        4.55      8.43 o 
 -14   4   2      151.21      146.92     17.14 o 
 -13   4   2      200.22      224.88     19.35 o 
 -12   4   2      164.23      193.59     15.85 o 
 -11   4   2      168.93      180.31     11.69 o 
 -10   4   2      625.82      661.67     23.66 o 
  -9   4   2      335.44      356.12     13.37 o 
  -8   4   2      240.09      248.63     10.81 o 
  -7   4   2       91.87      100.66      8.65 o 
  -6   4   2       18.78       21.92      3.89 o 
  -5   4   2     1369.95     1281.21     15.80 o 
  -4   4   2     1764.42     1849.70     19.38 o 
  -3   4   2      536.07      549.21      9.83 o 
  -2   4   2     1156.13     1082.05     12.17 o 
  -1   4   2      132.19      129.81      9.28 o 
   0   4   2     1099.39     1059.82     10.86 o 
   1   4   2     1535.48     1467.05     15.93 o 
   2   4   2     1413.55     1366.98     14.86 o 
   3   4   2      289.48      303.88      7.03 o 
   4   4   2     1050.19     1059.58     16.60 o 
   5   4   2     1043.44      979.73     15.01 o 
   6   4   2      187.82      181.42      7.52 o 
   7   4   2       60.07       68.46      5.65 o 
   8   4   2        0.02       -0.87      2.46 o 
   9   4   2        5.89        6.56      4.44 o 
  10   4   2       15.04       22.31      7.65 o 
  11   4   2        1.93      -12.85      8.57 o 
  12   4   2        0.00        1.84      7.35 o 
  13   4   2        5.30        5.70      8.23 o 
  14   4   2        4.40        4.16      7.92 o 
  15   4   2       17.11       18.36     17.14 o 
 -16   5   2        7.95       18.87     22.95 o 
 -15   5   2       33.19       26.45      9.24 o 
 -14   5   2        5.23       18.36     13.47 o 
 -13   5   2      444.67      455.65     72.23 o 
 -12   5   2      205.69      230.17     13.61 o 
 -11   5   2      350.49      346.57     14.57 o 
 -10   5   2      164.72      183.17     11.73 o 
  -9   5   2      415.33      411.04     13.31 o 
  -8   5   2       42.06       49.85      6.16 o 
  -7   5   2       12.35       11.45      3.89 o 
  -6   5   2       23.31       34.30      3.76 o 
  -5   5   2      151.17      162.98      7.60 o 
  -4   5   2      457.35      531.78     13.52 o 
  -3   5   2      919.18      910.96     13.96 o 
  -2   5   2     1036.66     1056.49     13.19 o 
  -1   5   2      740.25      729.65      9.78 o 
   0   5   2      125.55      117.63      4.42 o 
   1   5   2      313.52      279.11      7.25 o 
   2   5   2      772.06      727.43     11.62 o 
   3   5   2        2.97       -0.18      1.90 o 
   4   5   2      152.49      163.90      6.87 o 
   5   5   2      411.14      401.36     14.22 o 
   6   5   2        2.50        1.83      2.71 o 
   7   5   2      136.98      125.39     11.90 o 
   8   5   2        0.48       -3.04      2.90 o 
   9   5   2       25.44       15.30      7.21 o 
  10   5   2        4.12        5.51      6.49 o 
  11   5   2       23.38       23.26      8.66 o 
  12   5   2       58.21       72.54     13.23 o 
  13   5   2      137.28      129.93     20.20 o 
  14   5   2       41.09       40.12     11.46 o 
  15   5   2      177.32      101.61     20.81 o 
 -15   6   2      102.35       31.22     11.63 o 
 -14   6   2      162.10       21.42      9.79 o 
 -13   6   2       39.40       50.05      9.85 o 
 -12   6   2       18.65       22.86      6.70 o 
 -11   6   2      185.30      164.94     16.69 o 
 -10   6   2      361.60      376.31     14.69 o 
  -9   6   2      102.82      118.28      9.80 o 
  -8   6   2       13.37       28.01      5.54 o 
  -7   6   2       91.98      101.91     14.84 o 
  -6   6   2      571.57      597.27     15.81 o 
  -5   6   2       50.84       64.80      5.50 o 
  -4   6   2     2800.08     2853.37     31.98 o 
  -3   6   2      112.82      130.79      7.08 o 
  -2   6   2       16.94       27.00      3.78 o 
  -1   6   2       27.48       44.06      5.70 o 
   0   6   2     1580.41     1521.17     15.13 o 
   1   6   2       32.29       42.04      3.88 o 
   2   6   2       14.69        8.51      2.86 o 
   3   6   2        4.35        2.48      2.57 o 
   4   6   2       11.06       24.10      5.15 o 
   5   6   2       99.26       98.72      7.95 o 
   6   6   2      442.38      418.62     15.44 o 
   7   6   2       10.64        7.77      3.74 o 
   8   6   2      766.31      793.78     27.85 o 
   9   6   2       36.58       50.80     10.79 o 
  10   6   2      189.25      189.58     31.52 o 
  11   6   2      322.95      330.93     23.56 o 
  12   6   2      484.26      503.08     46.83 o 
  13   6   2       74.67       63.89     22.34 o 
  14   6   2      134.04      103.39     38.56 o 
  15   6   2        2.16       -9.18      9.79 o 
 -15   7   2       18.24       26.32     16.53 o 
 -14   7   2      111.91      122.42     22.65 o 
 -13   7   2      107.04      134.66     23.26 o 
 -12   7   2       57.01       41.34      8.59 o 
 -11   7   2      112.55       97.99      9.62 o 
 -10   7   2       90.98       88.63      8.83 o 
  -9   7   2      134.81      163.99     15.28 o 
  -8   7   2       33.64       38.78     12.07 o 
  -7   7   2       12.96       21.03      5.84 o 
  -6   7   2      188.81      193.09      9.38 o 
  -5   7   2        3.55        4.26      3.55 o 
  -4   7   2      886.36      865.26     16.14 o 
  -3   7   2      171.00      183.27      8.96 o 
  -2   7   2     2304.55     2375.37     26.84 o 
  -1   7   2      216.48      267.86      7.24 o 
   0   7   2      396.83      360.64     10.82 o 
   1   7   2      219.18      225.37      8.56 o 
   2   7   2        4.32        7.96      2.89 o 
   3   7   2       55.75       71.02      5.31 o 
   4   7   2        2.64       -0.12      2.79 o 
   5   7   2      176.79      188.21     12.99 o 
   6   7   2        1.37        2.88      3.89 o 
   7   7   2        0.04        0.86      3.70 o 
   8   7   2      501.11      537.50     26.32 o 
   9   7   2        0.26       -8.37      5.58 o 
  10   7   2        2.90       12.23      7.75 o 
  11   7   2       29.26       18.06      9.09 o 
  12   7   2        2.90       -1.12      8.62 o 
  13   7   2       36.40       11.02      9.79 o 
  14   7   2       35.72       38.26     11.25 o 
 -14   8   2       53.56       76.51     20.20 o 
 -13   8   2        0.08        6.43      8.66 o 
 -12   8   2        7.49        9.02      8.87 o 
 -11   8   2       89.22       76.52     19.91 o 
 -10   8   2        0.00        6.15      6.34 o 
  -9   8   2        1.60        7.78      5.31 o 
  -8   8   2        0.61        0.62      4.92 o 
  -7   8   2       60.79       52.44     10.00 o 
  -6   8   2       30.22       36.14      6.81 o 
  -5   8   2       18.45       19.21      4.71 o 
  -4   8   2      101.04      103.05      7.69 o 
  -3   8   2     1775.30     1938.90     28.96 o 
  -2   8   2       66.80       55.34      6.40 o 
  -1   8   2      401.94      468.91     11.10 o 
   0   8   2      117.41      151.81      8.76 o 
   1   8   2       89.81      102.41      7.57 o 
   2   8   2      206.19      201.47     10.54 o 
   3   8   2       75.33       77.08      6.07 o 
   4   8   2        4.83        3.47      3.11 o 
   5   8   2       89.53       93.03      7.24 o 
   6   8   2       58.91       53.93      6.19 o 
   7   8   2       14.89        9.39      5.88 o 
   8   8   2       17.71       16.78      6.91 o 
   9   8   2      242.21      144.89     57.54 o 
  10   8   2      128.33       70.55     31.92 o 
  11   8   2       42.72       33.05      8.95 o 
  12   8   2        3.58       14.74      7.15 o 
  13   8   2       24.21       11.36      7.15 o 
 -13   9   2       58.91       13.90     23.26 o 
 -12   9   2       26.29       24.95     10.98 o 
 -11   9   2       20.34       11.02      9.09 o 
 -10   9   2      112.66      110.83     20.77 o 
  -9   9   2       10.70       16.38     10.57 o 
  -8   9   2      158.57      197.63     22.34 o 
  -7   9   2       14.18       12.83      9.38 o 
  -6   9   2        3.79       -1.53      4.24 o 
  -5   9   2        2.15        3.97      3.98 o 
  -4   9   2       14.44       10.05      5.14 o 
  -3   9   2      107.71      159.96      9.90 o 
  -2   9   2      435.62      461.57     11.71 o 
  -1   9   2      141.02      152.27     13.83 o 
   0   9   2      280.85      316.75     13.61 o 
   1   9   2      267.51      292.07     10.31 o 
   2   9   2        4.48        0.41      3.24 o 
   3   9   2      161.15      174.29     14.48 o 
   4   9   2       73.92       75.62      6.52 o 
   5   9   2       85.30       95.47      9.24 o 
   6   9   2       15.71       25.92      5.65 o 
   7   9   2        4.41       12.32      6.70 o 
   8   9   2       36.27       33.07      8.17 o 
   9   9   2       27.47       15.19     11.28 o 
  10   9   2        4.52       -6.30      5.34 o 
  11   9   2        2.70        6.18      7.18 o 
  12   9   2        0.41       -6.21      6.66 o 
  13   9   2        0.31        0.51      6.75 o 
 -13  10   2       12.16       27.74     13.16 o 
 -12  10   2       84.84       72.12     23.87 o 
 -11  10   2        0.04       -0.61      9.09 o 
 -10  10   2       71.40       79.63     13.55 o 
  -9  10   2       28.95       40.18      8.61 o 
  -8  10   2       33.15       20.09      7.05 o 
  -7  10   2       54.05       72.87     10.26 o 
  -6  10   2        8.19       13.46      6.30 o 
  -5  10   2        0.29       -2.67      4.67 o 
  -4  10   2        0.00       -2.58      4.92 o 
  -3  10   2        2.40        3.60      5.06 o 
  -2  10   2       36.81       29.38      6.70 o 
  -1  10   2       34.14       54.46      6.87 o 
   0  10   2       15.31       11.27      4.98 o 
   1  10   2       95.44      122.53      8.71 o 
   2  10   2      331.37      344.61     11.52 o 
   3  10   2      215.22      258.40     16.09 o 
   4  10   2      297.03      347.51     13.46 o 
   5  10   2        0.60       -5.94      3.96 o 
   6  10   2       16.80        6.33      5.18 o 
   7  10   2      278.96      233.11     21.83 o 
   8  10   2        6.30        0.60      8.08 o 
   9  10   2        0.98       -3.92      6.24 o 
  10  10   2       43.33       32.36      8.82 o 
  11  10   2       13.21       13.59      8.61 o 
  12  10   2        7.78        3.60      7.62 o 
 -11  11   2       83.66       50.97     33.05 o 
 -10  11   2       40.89       26.98     10.59 o 
  -9  11   2        6.70       17.42      7.09 o 
  -8  11   2        0.98        1.24      6.24 o 
  -7  11   2       38.29       17.71      8.80 o 
  -6  11   2        0.01       -1.38      6.01 o 
  -5  11   2       15.93       14.75     11.02 o 
  -4  11   2       85.67       72.58      9.78 o 
  -3  11   2       45.71       55.98     10.45 o 
  -2  11   2      110.17      103.15     11.26 o 
  -1  11   2       24.56       19.54      5.56 o 
   0  11   2        2.85       -0.71      5.04 o 
   1  11   2       67.89       62.86      7.90 o 
   2  11   2       76.17       86.94      8.09 o 
   3  11   2       56.31       68.17      7.62 o 
   4  11   2       86.82      106.72      8.93 o 
   5  11   2       78.99      105.16      9.02 o 
   6  11   2       24.87       32.50      9.28 o 
   7  11   2        3.43        1.66      6.20 o 
   8  11   2       15.25        4.86      7.53 o 
   9  11   2       53.15       27.25      7.43 o 
  10  11   2        9.26        9.33     10.86 o 
  11  11   2       11.71        0.16      7.93 o 
 -10  12   2       29.04       59.99     20.20 o 
  -9  12   2       32.64       35.55     11.15 o 
  -8  12   2        9.89        7.94      8.68 o 
  -7  12   2       40.52       33.02     10.44 o 
  -6  12   2       10.84       12.24     10.41 o 
  -5  12   2        1.27       10.41      8.22 o 
  -4  12   2        0.12       -0.19      6.90 o 
  -3  12   2       51.80       45.85     11.27 o 
  -2  12   2       24.70       19.08      7.35 o 
  -1  12   2       81.50      108.56     10.03 o 
   0  12   2       44.53       46.73      7.67 o 
   1  12   2      273.62      283.58     15.42 o 
   2  12   2       12.33        2.08      8.30 o 
   3  12   2        4.43       11.21      5.69 o 
   4  12   2       32.15       24.67      6.01 o 
   5  12   2        2.06       -2.14      5.92 o 
   6  12   2        0.00       -1.27      6.57 o 
   7  12   2      128.55       97.79     15.33 o 
   8  12   2       25.03       20.67      8.16 o 
   9  12   2       34.62       13.03      7.27 o 
  -9  13   2       11.10       13.47     14.08 o 
  -8  13   2       16.28       24.75     10.28 o 
  -7  13   2        2.54        4.43      8.43 o 
  -6  13   2        1.78        3.39      7.93 o 
  -5  13   2        1.19       -3.49     14.08 o 
  -4  13   2        7.77        3.23      7.96 o 
  -3  13   2       10.84        3.88     15.91 o 
  -2  13   2        6.49        4.24      6.79 o 
  -1  13   2       36.58       33.05      8.84 o 
   0  13   2       34.85       32.68      7.21 o 
   1  13   2        6.74        2.85      5.54 o 
   2  13   2       42.53       30.67      9.90 o 
   3  13   2        1.22        0.98      5.78 o 
   4  13   2       35.23       45.84     12.13 o 
   5  13   2        0.02        6.12     11.63 o 
   6  13   2       51.93       45.30     17.14 o 
   7  13   2       18.60       22.34     11.25 o 
   8  13   2        9.94        3.60      9.30 o 
  -6  14   2        4.81       -5.13      8.37 o 
  -5  14   2       18.41       19.24      9.93 o 
  -4  14   2       62.45       42.56     11.62 o 
  -3  14   2       29.89       17.93      9.73 o 
  -2  14   2       17.40       17.42      7.82 o 
  -1  14   2        2.55       -1.30      7.26 o 
   0  14   2        2.00       -7.52      5.46 o 
   1  14   2      107.41      106.36     15.33 o 
   2  14   2        0.37        2.62      9.28 o 
   3  14   2       67.73       76.19     10.08 o 
   4  14   2        8.57        4.28     12.85 o 
   5  14   2       12.17      -12.24     12.24 o 
   6  14   2       26.82       27.54     16.53 o 
  -2  15   2        3.27       18.02     10.59 o 
  -1  15   2        0.14       -5.95      6.66 o 
   0  15   2        2.09       -8.27      8.29 o 
   1  15   2        0.41        2.85      6.63 o 
 -16   1   3       19.96       34.28     15.91 o 
 -15   1   3       62.35       82.32     13.63 o 
 -14   1   3       25.39       23.30     11.94 o 
 -13   1   3      154.77      170.16     16.19 o 
 -12   1   3      194.42      195.43     16.00 o 
 -11   1   3        3.98        2.48      4.96 o 
 -10   1   3        0.06        0.38      2.92 o 
  -9   1   3       41.68       64.58      5.83 o 
  -8   1   3      140.43      171.15      7.93 o 
  -7   1   3        6.02        4.60      2.06 o 
  -6   1   3      961.78      944.04     15.77 o 
  -5   1   3        7.46        4.25      2.60 o 
  -4   1   3     4268.61     4105.90     54.17 o 
  -3   1   3     1465.53     1274.85     29.38 o 
  -2   1   3     5641.71     5257.13     37.90 o 
  -1   1   3      102.61       96.58      4.21 o 
   0   1   3     6625.36     6208.48     34.78 o 
   1   1   3     7466.27     6848.59     37.78 o 
   2   1   3     6476.79     6269.60     62.33 o 
   3   1   3      100.20       99.94      4.83 o 
   4   1   3       91.14       92.99      3.64 o 
   5   1   3      528.50      555.13     10.34 o 
   6   1   3       13.50       15.02      2.63 o 
   7   1   3     1315.21     1398.77     16.96 o 
   8   1   3        0.62       -0.09      2.29 o 
   9   1   3      175.93      159.65      9.51 o 
  10   1   3       10.97       16.61      5.58 o 
  11   1   3        0.50       -0.42      3.72 o 
  12   1   3        1.40       -3.14      4.22 o 
  13   1   3       20.66       11.88      9.49 o 
  14   1   3       60.08       82.98     14.20 o 
  15   1   3       53.96       68.08     14.20 o 
  16   1   3       66.13       89.44     16.81 o 
 -17   2   3       90.21      121.81     23.87 o 
 -16   2   3        4.08        3.67     13.47 o 
 -15   2   3        0.44        5.51      7.79 o 
 -14   2   3       42.09       26.47      9.49 o 
 -13   2   3      343.80      360.10     22.70 o 
 -12   2   3      463.41      434.49     26.32 o 
 -11   2   3      118.23      113.70     42.54 o 
 -10   2   3     1762.37     1807.50     24.32 o 
  -9   2   3      597.55      644.01     13.69 o 
  -8   2   3       52.70       77.00      9.06 o 
  -7   2   3      896.28      969.32     26.32 o 
  -6   2   3     2046.68     2043.86     43.15 o 
  -5   2   3      252.24      276.01     10.54 o 
  -4   2   3      192.64      176.81      8.43 o 
  -3   2   3    14767.06    14212.46     90.30 o 
  -2   2   3      208.61      182.35      5.64 o 
  -1   2   3      232.82      217.93      6.72 o 
   0   2   3    32149.85    29662.39    182.88 o 
   1   2   3     2783.35     2622.57     22.34 o 
   2   2   3     2170.70     1960.56     16.26 o 
   3   2   3     3893.70     3873.23     28.02 o 
   4   2   3     1925.99     1859.63     16.18 o 
   5   2   3      113.76      134.79      7.15 o 
   6   2   3     3084.65     3269.21     29.63 o 
   7   2   3        0.32        3.91      2.38 o 
   8   2   3     1014.02     1053.53     15.37 o 
   9   2   3        1.00        2.51      3.16 o 
  10   2   3        0.69        1.23      3.45 o 
  11   2   3        4.18       11.07      5.21 o 
  12   2   3       39.55       31.21      7.62 o 
  13   2   3        9.77       24.04      9.18 o 
  14   2   3       42.89       57.18     18.67 o 
  15   2   3       18.35       49.73     18.98 o 
 -16   3   3       27.26       20.61     10.28 o 
 -15   3   3        0.04       -9.79     10.41 o 
 -14   3   3      136.82      161.40     16.99 o 
 -13   3   3      336.55      404.45     24.63 o 
 -12   3   3        5.98        6.45      7.13 o 
 -11   3   3        5.58        4.06      4.92 o 
 -10   3   3      312.18      343.77     26.02 o 
  -9   3   3      567.93      562.90     15.44 o 
  -8   3   3     1984.38     1995.69     74.68 o 
  -7   3   3     2155.40     2118.91     47.13 o 
  -6   3   3       43.95       42.54      6.49 o 
  -5   3   3     1034.45     1044.76     21.63 o 
  -4   3   3     4054.39     3899.22     37.97 o 
  -3   3   3     3064.81     2936.48     32.99 o 
  -2   3   3     9239.34     8709.05     77.63 o 
  -1   3   3      390.76      379.74      8.98 o 
   0   3   3      223.48      215.84      6.30 o 
   1   3   3     3039.36     2811.53     21.28 o 
   2   3   3        0.06       -2.33      1.55 o 
   3   3   3     1608.36     1526.02     13.10 o 
   4   3   3      105.06       84.74      4.11 o 
   5   3   3      416.91      358.15      8.35 o 
   6   3   3     3155.88     3129.05     29.26 o 
   7   3   3      985.66     1016.62     18.79 o 
   8   3   3       66.19       70.26      8.19 o 
   9   3   3       10.29       12.20      3.88 o 
  10   3   3       47.35       55.57      6.69 o 
  11   3   3        7.40        9.33      5.37 o 
  12   3   3       52.24       75.65     11.34 o 
  13   3   3      146.53      161.82     14.57 o 
  14   3   3       12.40        9.51      8.26 o 
  15   3   3      117.08      115.79     21.12 o 
 -16   4   3       19.87       27.85      9.95 o 
 -15   4   3        7.28       12.19      9.79 o 
 -14   4   3      141.60      192.21     20.20 o 
 -13   4   3       12.30       24.36      8.87 o 
 -12   4   3        7.67        1.88      8.26 o 
 -11   4   3      529.78      506.00     17.25 o 
 -10   4   3     1986.30     2062.63     32.71 o 
  -9   4   3       44.48       66.50     14.08 o 
  -8   4   3        1.15        0.82      8.57 o 
  -7   4   3        0.89       -1.90      3.82 o 
  -6   4   3       50.77       62.57      7.96 o 
  -5   4   3      730.46      636.67     18.74 o 
  -4   4   3     1035.90     1059.09     15.52 o 
  -3   4   3      345.69      305.90      7.21 o 
  -2   4   3     4952.73     4679.94     41.25 o 
  -1   4   3     6900.28     6562.48     44.01 o 
   0   4   3      392.24      365.48      8.79 o 
   1   4   3     2099.89     2219.76     20.00 o 
   2   4   3     1423.30     1317.83     14.80 o 
   3   4   3      233.97      212.85      6.06 o 
   4   4   3     1348.47     1330.49     23.15 o 
   5   4   3     7449.91     7796.40     55.42 o 
   6   4   3      255.94      269.71     12.04 o 
   7   4   3      276.94      271.68      9.14 o 
   8   4   3      244.56      254.45     12.58 o 
   9   4   3        3.66        9.64      4.49 o 
  10   4   3        2.00        3.97      6.18 o 
  11   4   3        0.03        2.40      5.33 o 
  12   4   3       65.34       59.58      9.40 o 
  13   4   3        2.41        2.22      8.00 o 
  14   4   3       29.22       50.80     19.59 o 
  15   4   3      220.60      238.72     35.50 o 
 -16   5   3       14.83       28.04     11.17 o 
 -15   5   3       68.36       54.08     27.24 o 
 -14   5   3      283.07      350.74     33.05 o 
 -13   5   3       28.08       25.00      9.49 o 
 -12   5   3      688.58      709.54     25.53 o 
 -11   5   3      280.83      283.84     16.41 o 
 -10   5   3        0.94        1.16      4.92 o 
  -9   5   3       69.45       67.61      9.73 o 
  -8   5   3       18.67        9.70      5.40 o 
  -7   5   3        5.55       -1.95      7.35 o 
  -6   5   3      757.91      791.87     13.19 o 
  -5   5   3       39.16       42.72      5.53 o 
  -4   5   3     2423.05     2421.19     24.59 o 
  -3   5   3      949.76     1086.01     13.49 o 
  -2   5   3      213.27      261.17      6.68 o 
  -1   5   3      258.93      239.83      6.66 o 
   0   5   3        9.08       14.12      2.73 o 
   1   5   3        2.24        6.73      2.34 o 
   2   5   3     1166.23     1138.73     17.40 o 
   3   5   3       10.97        7.26      2.64 o 
   4   5   3      976.30      984.86     14.25 o 
   5   5   3        5.55        7.13      3.10 o 
   6   5   3      264.87      265.89     13.87 o 
   7   5   3       65.52       85.36      8.54 o 
   8   5   3        1.98       11.26      4.57 o 
   9   5   3      133.27      137.34     15.14 o 
  10   5   3      227.25      255.70     24.79 o 
  11   5   3       36.28       37.26     10.28 o 
  12   5   3       57.12       48.15     11.59 o 
  13   5   3      135.88      115.93     16.12 o 
  14   5   3       39.46       21.20     10.44 o 
  15   5   3       12.62       23.87     16.53 o 
 -15   6   3        3.51        0.61     12.85 o 
 -14   6   3       19.30       12.85     14.08 o 
 -13   6   3      112.14       64.70     19.81 o 
 -12   6   3       41.13       34.30      7.64 o 
 -11   6   3      104.46       94.75     10.61 o 
 -10   6   3        5.69        3.59      5.63 o 
  -9   6   3      110.17      106.32     10.40 o 
  -8   6   3       40.03       47.79      7.31 o 
  -7   6   3        8.80       14.02      5.17 o 
  -6   6   3       93.67      119.66      7.14 o 
  -5   6   3       13.86       10.89      4.86 o 
  -4   6   3       20.63       19.22      3.71 o 
  -3   6   3      132.71      126.59      7.86 o 
  -2   6   3     2171.62     2226.18     21.77 o 
  -1   6   3       45.86       51.46      4.19 o 
   0   6   3     2470.60     2444.21     20.08 o 
   1   6   3       97.32       98.45      5.97 o 
   2   6   3       95.08       91.55      7.13 o 
   3   6   3      417.62      400.03      9.71 o 
   4   6   3      733.09      726.86     13.17 o 
   5   6   3      273.45      287.40      9.78 o 
   6   6   3      104.84      113.63      7.61 o 
   7   6   3      140.82      153.86     11.42 o 
   8   6   3       63.90       64.82      8.11 o 
   9   6   3       19.26       22.08      8.37 o 
  10   6   3        0.05       -1.62      6.62 o 
  11   6   3       65.25       61.69     21.73 o 
  12   6   3      279.85      236.71     21.34 o 
  13   6   3       15.87       15.69      9.49 o 
  14   6   3       23.34       27.60     11.32 o 
 -15   7   3        0.15        3.67     11.02 o 
 -14   7   3       22.54       25.71     15.91 o 
 -13   7   3       11.94       10.96      9.40 o 
 -12   7   3        7.71        7.61      6.79 o 
 -11   7   3       65.37       44.34      8.24 o 
 -10   7   3       65.40       60.99      8.89 o 
  -9   7   3       67.08       81.04      9.69 o 
  -8   7   3       11.41       15.39      5.94 o 
  -7   7   3      191.97      202.97     13.10 o 
  -6   7   3       40.21       56.83     11.52 o 
  -5   7   3     1045.00     1111.09     18.41 o 
  -4   7   3       24.59       10.80      3.55 o 
  -3   7   3      417.21      491.72     16.87 o 
  -2   7   3      567.06      548.25     11.05 o 
  -1   7   3       37.17       66.03      5.00 o 
   0   7   3     1015.57     1006.45     14.78 o 
   1   7   3       42.96       46.28      4.76 o 
   2   7   3       41.24       37.44      4.44 o 
   3   7   3       33.98       42.32      4.75 o 
   4   7   3      419.04      448.90     11.14 o 
   5   7   3      544.33      493.88     11.94 o 
   6   7   3     1019.12     1043.78     19.27 o 
   7   7   3       36.76       39.50      7.11 o 
   8   7   3      157.24      139.93     16.02 o 
   9   7   3       89.46       80.38     12.63 o 
  10   7   3        0.07       -2.00      8.57 o 
  11   7   3      178.38      156.87     17.45 o 
  12   7   3       86.12       62.88     22.65 o 
  13   7   3       47.65       28.13      9.26 o 
  14   7   3       21.67       31.95     12.19 o 
 -14   8   3       22.90       16.33     10.79 o 
 -13   8   3        0.26        5.38      9.24 o 
 -12   8   3       49.86       48.22      9.66 o 
 -11   8   3      175.68      226.26     19.26 o 
 -10   8   3       62.33       54.42     10.26 o 
  -9   8   3       59.10       41.92      9.01 o 
  -8   8   3       94.25      105.07     10.65 o 
  -7   8   3       57.27       47.41      7.39 o 
  -6   8   3      206.14      216.67     13.86 o 
  -5   8   3        9.35        4.21      3.74 o 
  -4   8   3        6.67        0.98      3.16 o 
  -3   8   3        0.37        0.99      3.30 o 
  -2   8   3        4.28        9.18      3.76 o 
  -1   8   3     1145.91     1145.26     18.25 o 
   0   8   3      512.36      539.84     11.59 o 
   1   8   3       28.55       30.12      4.17 o 
   2   8   3       58.88       83.13      6.26 o 
   3   8   3       67.76       93.42      7.10 o 
   4   8   3      342.04      367.05     11.05 o 
   5   8   3      469.02      485.68     12.69 o 
   6   8   3       27.85       46.53      7.86 o 
   7   8   3      103.89      131.24     11.45 o 
   8   8   3       31.56       30.74      9.73 o 
   9   8   3        1.14        2.60      7.35 o 
  10   8   3        0.19        2.75      7.79 o 
  11   8   3        3.15        7.10     15.00 o 
  12   8   3       42.57       37.44     15.61 o 
  13   8   3       63.44       17.14     10.41 o 
 -14   9   3       10.21       12.80     10.28 o 
 -13   9   3        9.77        9.27      9.84 o 
 -12   9   3       11.26        7.86      7.37 o 
 -11   9   3      129.84      107.52     11.17 o 
 -10   9   3        2.13        2.20      5.99 o 
  -9   9   3       15.12        4.18      6.57 o 
  -8   9   3       39.85       48.44     12.53 o 
  -7   9   3        0.91        6.38      5.37 o 
  -6   9   3      118.48      126.91     19.38 o 
  -5   9   3       95.18       93.25     25.30 o 
  -4   9   3        0.00        3.64      3.83 o 
  -3   9   3      204.98      201.65     14.78 o 
  -2   9   3      172.83      175.75     12.39 o 
  -1   9   3       75.21       72.25      7.42 o 
   0   9   3      621.96      548.86     13.69 o 
   1   9   3        0.30        1.46      3.39 o 
   2   9   3      279.27      310.64     16.83 o 
   3   9   3        2.15       28.72     24.26 o 
   4   9   3        0.13        7.30      3.87 o 
   5   9   3       20.00       20.83      4.54 o 
   6   9   3       38.33       24.10      6.21 o 
   7   9   3       86.32       90.14     11.02 o 
   8   9   3       63.68       33.48      7.23 o 
   9   9   3      255.28      195.87     27.54 o 
  10   9   3       18.97       22.27      8.46 o 
  11   9   3      127.01       58.37     23.26 o 
  12   9   3       13.01       18.92      9.97 o 
 -13  10   3        5.37       -3.16     10.71 o 
 -12  10   3        3.02        0.44      8.43 o 
 -11  10   3      112.01      124.67     16.19 o 
 -10  10   3       37.26       36.15      8.68 o 
  -9  10   3       88.13       84.94     10.87 o 
  -8  10   3       39.35       36.10      8.01 o 
  -7  10   3        2.32       -0.56      5.15 o 
  -6  10   3       73.00       82.42     12.36 o 
  -5  10   3       58.91       38.56      9.40 o 
  -4  10   3       26.02       21.77      6.59 o 
  -3  10   3       99.60      123.48     16.70 o 
  -2  10   3       26.41       25.76      6.75 o 
  -1  10   3        0.47        4.50      5.37 o 
   0  10   3      637.23      625.99     17.11 o 
   1  10   3      368.87      369.52     15.40 o 
   2  10   3      297.97      307.93     12.57 o 
   3  10   3      903.42      904.21     17.37 o 
   4  10   3      534.23      562.14     13.95 o 
   5  10   3      109.33      121.18      9.51 o 
   6  10   3      416.45      392.28     22.53 o 
   7  10   3       90.28       76.84     10.26 o 
   8  10   3        0.13        1.50      6.52 o 
   9  10   3        7.01        8.21      7.26 o 
  10  10   3        0.14       10.14      7.86 o 
  11  10   3       23.20       16.45      8.17 o 
 -12  11   3       18.76       35.34     15.61 o 
 -11  11   3        3.89       18.70     10.60 o 
 -10  11   3        1.29        8.68      7.18 o 
  -9  11   3       29.05       18.21     17.14 o 
  -8  11   3        0.30        1.45      7.35 o 
  -7  11   3        2.15       -7.65      6.93 o 
  -6  11   3       18.23       20.20     11.63 o 
  -5  11   3       17.94       14.53      8.09 o 
  -4  11   3       88.51       86.97     12.96 o 
  -3  11   3       21.64       23.80      9.68 o 
  -2  11   3        0.00       -2.10      7.13 o 
  -1  11   3        3.78        2.96      5.88 o 
   0  11   3        0.07       -3.45      4.65 o 
   1  11   3        9.62        8.20      6.89 o 
   2  11   3      735.65      781.86     16.78 o 
   3  11   3       40.15       46.16      7.11 o 
   4  11   3        9.93        5.78      4.20 o 
   5  11   3        3.04       11.65      5.84 o 
   6  11   3       15.13       24.65      8.61 o 
   7  11   3        3.19        7.70      7.05 o 
   8  11   3       41.29       32.83      8.60 o 
   9  11   3        0.70       -3.45      6.91 o 
  10  11   3        0.02       -2.12      7.09 o 
 -10  12   3       58.44       45.73     15.91 o 
  -9  12   3       57.32       61.23     12.76 o 
  -8  12   3       29.79        4.99      8.37 o 
  -7  12   3       31.96       17.82     18.67 o 
  -6  12   3        0.21       -2.23      7.05 o 
  -5  12   3       28.17       55.60     18.36 o 
  -4  12   3       30.67       34.37     14.38 o 
  -3  12   3       10.44       23.75      7.50 o 
  -2  12   3       42.10       24.94     11.00 o 
  -1  12   3       38.21       38.22      9.30 o 
   0  12   3      121.28      146.21     19.94 o 
   1  12   3       91.77       96.95      9.83 o 
   2  12   3       14.95       17.31      5.73 o 
   3  12   3       48.23       40.07      6.83 o 
   4  12   3       44.06       40.26      6.12 o 
   5  12   3       59.00       64.37     11.55 o 
   6  12   3       73.96       68.24     14.79 o 
   7  12   3        0.01        2.80      7.65 o 
   8  12   3        0.00        1.00     11.34 o 
   9  12   3       11.34        1.22     10.24 o 
  -9  13   3        7.10       12.08     10.36 o 
  -8  13   3        0.07       -2.33      8.15 o 
  -7  13   3        5.26       19.43     10.28 o 
  -6  13   3        3.22        0.38      7.57 o 
  -5  13   3        2.04        4.86      8.19 o 
  -4  13   3       33.18       41.55     11.17 o 
  -3  13   3       29.22       35.92     11.03 o 
  -2  13   3       75.93       83.16     22.34 o 
  -1  13   3        4.61       -6.23      5.84 o 
   0  13   3       31.51       26.52      8.23 o 
   1  13   3       38.33       23.65      7.01 o 
   2  13   3        0.88       -1.74      5.54 o 
   3  13   3       42.01       37.91      7.79 o 
   4  13   3       27.56       23.52      8.68 o 
   5  13   3        2.48       -0.73     12.85 o 
   6  13   3        0.66       -9.98      6.73 o 
   7  13   3       48.85       92.70     17.94 o 
  -6  14   3       18.41       15.25     10.28 o 
  -5  14   3       20.71       16.27     13.77 o 
  -4  14   3       29.98       20.57      9.70 o 
  -3  14   3        2.64        4.75      8.97 o 
  -2  14   3       14.46       24.59     11.59 o 
  -1  14   3       19.38       43.03      9.82 o 
   0  14   3        6.74        4.11      7.65 o 
   1  14   3       26.67       17.84      7.09 o 
   2  14   3        0.80       -4.92      5.70 o 
   3  14   3       58.17       65.79     11.19 o 
   4  14   3       29.75       14.69     16.53 o 
   5  14   3        0.68        6.73     14.69 o 
  -1  15   3        0.60       -1.07      6.98 o 
   0  15   3        2.51       -0.06      7.80 o 
 -17   0   4       35.60        6.73     13.47 o 
 -16   0   4       34.63       29.38     14.69 o 
 -15   0   4      171.97      177.51     25.71 o 
 -14   0   4       59.43       57.54     16.53 o 
 -13   0   4       37.55       26.32     12.85 o 
 -12   0   4       41.74       33.05     12.24 o 
 -11   0   4       28.71       29.99     11.02 o 
 -10   0   4       74.75       97.33     15.30 o 
  -9   0   4     1265.80     1265.49     32.44 o 
  -8   0   4       67.79       84.09      9.49 o 
  -7   0   4     3731.19     4111.80     44.83 o 
  -6   0   4    14948.49    15283.34    123.21 o 
  -5   0   4     4417.61     4579.48     67.33 o 
  -4   0   4     4712.09     4314.08     42.87 o 
  -3   0   4     3658.50     3609.65     37.03 o 
  -2   0   4      504.34      435.92     10.39 o 
  -1   0   4      628.16      565.38     11.85 o 
   0   0   4     5710.16     5361.21     47.93 o 
   1   0   4     1164.51     1165.91     13.66 o 
   2   0   4       64.21       54.42      5.32 o 
   3   0   4     3795.38     3636.22     43.72 o 
   4   0   4      788.18      726.78     17.96 o 
   5   0   4     2160.17     2227.98     55.40 o 
   6   0   4     5346.87     6058.70     70.25 o 
   7   0   4      115.68      129.85      7.45 o 
   8   0   4       80.13       85.58      8.34 o 
   9   0   4       78.19       77.13     10.54 o 
  10   0   4       85.11       96.13     11.66 o 
  11   0   4      428.95      450.27     20.91 o 
  12   0   4       99.80       92.78     14.08 o 
  13   0   4        3.70       11.63     11.02 o 
  14   0   4      217.74      224.64     31.22 o 
  15   0   4        0.96        0.61     11.02 o 
 -17   1   4        1.44        1.84     12.85 o 
 -16   1   4        5.29       13.66      9.49 o 
 -15   1   4       15.73       37.23     12.55 o 
 -14   1   4       34.86       11.27     11.32 o 
 -13   1   4       15.61       15.91     11.94 o 
 -12   1   4       30.92       26.88      8.00 o 
 -11   1   4       12.91        9.12      6.26 o 
 -10   1   4       66.09       49.14     12.85 o 
  -9   1   4       10.00       29.02      7.16 o 
  -8   1   4      455.12      488.19      9.06 o 
  -7   1   4      858.32      928.02     13.01 o 
  -6   1   4     2079.80     2099.78     29.53 o 
  -5   1   4     8623.04     8215.72     55.93 o 
  -4   1   4     1252.58     1287.49     13.52 o 
  -3   1   4       98.52      102.60      4.27 o 
  -2   1   4      283.87      275.59      6.71 o 
  -1   1   4     5586.23     5167.74     33.76 o 
   0   1   4    12771.64    11477.55     58.68 o 
   1   1   4      192.34      148.72      4.32 o 
   2   1   4       74.19       92.45      3.85 o 
   3   1   4     3648.03     3468.14     25.36 o 
   4   1   4      487.38      456.50     10.16 o 
   5   1   4     5373.78     5587.28     38.31 o 
   6   1   4      673.11      781.24     11.42 o 
   7   1   4      717.53      796.47     12.59 o 
   8   1   4      346.23      336.02     11.40 o 
   9   1   4       55.22       52.38      6.12 o 
  10   1   4       27.07       24.69      5.29 o 
  11   1   4       13.14       17.22      5.21 o 
  12   1   4       82.15       89.83     10.59 o 
  13   1   4       14.56        9.91      8.00 o 
  14   1   4        4.43       -1.31      7.21 o 
  15   1   4       25.73       24.48     10.39 o 
 -17   2   4        0.06        1.84     11.63 o 
 -16   2   4        0.01       -7.82      6.88 o 
 -15   2   4      135.77      165.36     33.05 o 
 -14   2   4        1.35        0.61      7.36 o 
 -13   2   4      756.95      778.23     27.89 o 
 -12   2   4       10.75       15.22      7.57 o 
 -11   2   4      167.06      157.33     14.72 o 
 -10   2   4      107.80      105.10      9.48 o 
  -9   2   4      375.75      398.68     13.05 o 
  -8   2   4     1971.18     2111.70     28.78 o 
  -7   2   4     2095.06     2185.41     33.73 o 
  -6   2   4      309.35      337.89     12.46 o 
  -5   2   4     2543.28     2697.11     41.32 o 
  -4   2   4     3308.85     3165.56     27.37 o 
  -3   2   4       64.57       64.98      4.74 o 
  -2   2   4      466.84      461.51     20.91 o 
  -1   2   4      212.75      205.58      6.72 o 
   0   2   4       91.23       95.80      5.80 o 
   1   2   4     7402.32     6974.11     47.35 o 
   2   2   4      601.86      547.02      9.83 o 
   3   2   4        1.08        0.95      1.59 o 
   4   2   4      611.48      594.65     14.93 o 
   5   2   4       10.14        8.29      1.86 o 
   6   2   4      512.37      523.94      9.98 o 
   7   2   4       69.01       77.34      6.47 o 
   8   2   4      260.69      286.83     10.34 o 
   9   2   4      262.16      273.57     12.71 o 
  10   2   4        9.23       15.16      5.30 o 
  11   2   4       71.48       77.50      9.77 o 
  12   2   4      103.87      126.83     17.05 o 
  13   2   4      101.29      140.29     13.98 o 
  14   2   4      100.25      123.94     17.21 o 
  15   2   4        1.47        1.97      7.65 o 
 -17   3   4       14.28       28.77     16.53 o 
 -16   3   4       21.99       29.99     15.30 o 
 -15   3   4       37.53       35.30     10.54 o 
 -14   3   4        8.31       14.39      8.87 o 
 -13   3   4      126.24      146.75     16.00 o 
 -12   3   4       32.55       38.86     10.41 o 
 -11   3   4        0.18        7.12      5.09 o 
 -10   3   4      243.74      286.19     22.95 o 
  -9   3   4      398.96      423.22     48.05 o 
  -8   3   4     1475.20     1530.76     69.78 o 
  -7   3   4        0.36        9.04      4.53 o 
  -6   3   4      143.14      126.52      9.93 o 
  -5   3   4     1549.66     1446.56     26.60 o 
  -4   3   4       43.24       43.38      3.75 o 
  -3   3   4       38.22       31.82      3.55 o 
  -2   3   4      383.11      374.65      9.28 o 
  -1   3   4     4092.93     3770.97     34.90 o 
   0   3   4       94.93       73.26      4.71 o 
   1   3   4       29.45       31.09      3.42 o 
   2   3   4     3857.33     3868.49     27.41 o 
   3   3   4      404.95      355.45      5.87 o 
   4   3   4     1554.06     1561.07     13.84 o 
   5   3   4      276.10      232.13      5.85 o 
   6   3   4      423.34      415.22     12.51 o 
   7   3   4      639.21      707.95     15.34 o 
   8   3   4        0.03        2.00      3.01 o 
   9   3   4       47.81       37.08     10.44 o 
  10   3   4       12.14       18.59      4.81 o 
  11   3   4      139.33      140.29     12.68 o 
  12   3   4      124.13      135.86     13.16 o 
  13   3   4        2.09       -3.15      5.58 o 
  14   3   4       47.96       52.03     19.59 o 
  15   3   4       17.64       35.50     18.36 o 
 -16   4   4        0.06       -3.82     13.16 o 
 -15   4   4        6.89       11.57      9.06 o 
 -14   4   4       27.04       56.99     11.69 o 
 -13   4   4       28.13       35.13      9.93 o 
 -12   4   4        5.89       -7.35      9.79 o 
 -11   4   4      994.98      926.54     35.50 o 
 -10   4   4      588.29      574.66     46.52 o 
  -9   4   4      174.63      208.15     14.89 o 
  -8   4   4      277.41      274.70     25.40 o 
  -7   4   4      315.40      331.11     14.93 o 
  -6   4   4      495.01      458.54     36.42 o 
  -5   4   4      138.93      137.96      6.07 o 
  -4   4   4     2531.67     2632.31     38.74 o 
  -3   4   4     4240.87     4160.65     47.50 o 
  -2   4   4        5.13        6.62      2.78 o 
  -1   4   4        2.39        3.11      2.78 o 
   0   4   4      130.80      167.68     14.57 o 
   1   4   4     2484.69     2499.78     25.87 o 
   2   4   4      737.92      688.34     12.88 o 
   3   4   4     1144.14     1143.77     11.76 o 
   4   4   4      473.38      583.70      8.75 o 
   5   4   4      202.17      217.95      8.01 o 
   6   4   4      377.65      388.47     10.85 o 
   7   4   4        3.51        4.82      2.97 o 
   8   4   4       78.45       77.17      6.96 o 
   9   4   4        0.35       -3.22      3.40 o 
  10   4   4       29.76       16.63      6.04 o 
  11   4   4        7.58        4.86      8.88 o 
  12   4   4        1.70       -5.06      7.05 o 
  13   4   4       13.14       16.71      9.26 o 
  14   4   4        6.13       -4.66      8.37 o 
  15   4   4      204.82      225.26     36.73 o 
 -16   5   4       45.35       42.61     12.10 o 
 -15   5   4       63.43       45.98     20.04 o 
 -14   5   4        5.87        5.53      6.70 o 
 -13   5   4       76.45       82.08     30.30 o 
 -12   5   4        9.60       14.71     18.67 o 
 -11   5   4      349.70      390.16     19.03 o 
 -10   5   4       83.66       86.83     11.66 o 
  -9   5   4      330.15      375.35     17.93 o 
  -8   5   4      220.53      220.29     15.61 o 
  -7   5   4     1578.21     1636.80     38.56 o 
  -6   5   4     1162.15     1204.66     17.53 o 
  -5   5   4     5359.20     5614.44     49.07 o 
  -4   5   4      100.61      100.48     10.16 o 
  -3   5   4      420.41      426.55     11.69 o 
  -2   5   4       61.97       96.00      5.58 o 
  -1   5   4      542.07      512.25      9.59 o 
   0   5   4      585.05      545.66     12.13 o 
   1   5   4      106.81      105.98      6.75 o 
   2   5   4      231.30      226.92      7.09 o 
   3   5   4     1324.61     1309.25     18.42 o 
   4   5   4      177.45      157.27      5.29 o 
   5   5   4      485.83      550.91      9.50 o 
   6   5   4      161.19      177.49     14.14 o 
   7   5   4      954.33     1054.38     23.59 o 
   8   5   4      112.78      138.71     11.17 o 
   9   5   4      183.40      183.07     20.19 o 
  10   5   4       39.35       35.96      9.73 o 
  11   5   4       21.31       24.11     10.41 o 
  12   5   4      228.93      232.03     30.61 o 
  13   5   4        0.36       -0.81      8.19 o 
  14   5   4       81.45       96.83     16.23 o 
 -15   6   4        2.29        1.50     10.41 o 
 -14   6   4        7.01       22.65     14.69 o 
 -13   6   4        7.20       13.71      9.47 o 
 -12   6   4      196.31      179.73     17.09 o 
 -11   6   4      157.83      191.15     22.90 o 
 -10   6   4      220.67      210.03     15.31 o 
  -9   6   4      127.92      135.54     11.30 o 
  -8   6   4      407.46      425.42     15.53 o 
  -7   6   4       97.37       90.40     21.02 o 
  -6   6   4     1061.67     1043.05     22.02 o 
  -5   6   4        5.63       17.60      3.75 o 
  -4   6   4       20.33       13.36      2.97 o 
  -3   6   4     2421.00     2464.33     25.77 o 
  -2   6   4      110.39       79.85      6.89 o 
  -1   6   4      102.16       88.51      5.39 o 
   0   6   4      414.38      407.14     11.29 o 
   1   6   4      187.01      206.43      9.72 o 
   2   6   4       72.08       63.92      5.42 o 
   3   6   4     1497.30     1499.99     19.11 o 
   4   6   4        5.65        8.84      2.97 o 
   5   6   4     1497.00     1556.36     20.00 o 
   6   6   4      484.28      444.22     15.65 o 
   7   6   4      284.86      320.00     15.66 o 
   8   6   4       31.35       23.02      9.90 o 
   9   6   4       73.60       83.87     12.96 o 
  10   6   4       30.53       27.02      9.24 o 
  11   6   4      355.19      394.92     27.36 o 
  12   6   4        3.28       -6.16      7.32 o 
  13   6   4        5.97       -1.89     10.41 o 
  14   6   4        0.00       -1.75      9.18 o 
 -15   7   4        3.77       15.91     16.53 o 
 -14   7   4        4.32       -0.99      8.87 o 
 -13   7   4        0.05       -2.75      8.15 o 
 -12   7   4        0.84       -1.21      5.99 o 
 -11   7   4       73.26       53.46      8.89 o 
 -10   7   4        4.83        4.62      5.63 o 
  -9   7   4        3.27        1.70      5.37 o 
  -8   7   4      155.04      146.54     11.65 o 
  -7   7   4       17.46       12.76      5.77 o 
  -6   7   4       24.33       18.79      5.37 o 
  -5   7   4       17.49       33.77      4.87 o 
  -4   7   4        0.11        2.79      3.16 o 
  -3   7   4       33.50       41.18      4.46 o 
  -2   7   4      723.24      753.15     19.67 o 
  -1   7   4     3048.04     3060.59     33.94 o 
   0   7   4      208.12      241.31     14.67 o 
   1   7   4      257.42      292.58      9.49 o 
   2   7   4       26.44       32.59      4.28 o 
   3   7   4       32.23       25.42      4.33 o 
   4   7   4     1144.52     1295.68     19.07 o 
   5   7   4        1.71       -1.24      3.74 o 
   6   7   4       64.96       73.26      8.71 o 
   7   7   4        0.23       -6.34      4.23 o 
   8   7   4       33.29       40.13      7.88 o 
   9   7   4        9.29        1.53      6.93 o 
  10   7   4       42.07       22.35      9.24 o 
  11   7   4       66.45       76.92     20.20 o 
  12   7   4        7.79        4.61     16.53 o 
  13   7   4        2.11       -7.87      7.21 o 
 -14   8   4        0.15      -11.02      7.36 o 
 -13   8   4        1.49        4.96      6.81 o 
 -12   8   4        5.24        4.22      6.39 o 
 -11   8   4      147.87      143.07     21.89 o 
 -10   8   4      146.00      147.30     12.95 o 
  -9   8   4       13.70       16.53      6.57 o 
  -8   8   4       30.12       35.66      7.65 o 
  -7   8   4       10.42       10.67      5.72 o 
  -6   8   4       45.54       45.67      7.39 o 
  -5   8   4       23.32       27.89      5.20 o 
  -4   8   4      102.38       83.52      7.24 o 
  -3   8   4       10.82       25.29      4.66 o 
  -2   8   4     1181.10     1179.28     21.82 o 
  -1   8   4      131.91      174.34     10.36 o 
   0   8   4      597.59      520.90     14.68 o 
   1   8   4      315.64      328.66     11.06 o 
   2   8   4      215.76      212.80     10.57 o 
   3   8   4      155.94      148.62      9.17 o 
   4   8   4      511.38      543.20     13.42 o 
   5   8   4       17.22       25.29      5.92 o 
   6   8   4      196.40      209.70     19.85 o 
   7   8   4       23.24       25.10      6.91 o 
   8   8   4        6.06       -4.32      6.70 o 
   9   8   4        8.02       10.01      8.00 o 
  10   8   4       11.21       13.17     10.71 o 
  11   8   4        0.01       -0.87      9.18 o 
  12   8   4        0.06      -15.58     10.41 o 
  13   8   4       37.49       49.89     13.51 o 
 -14   9   4        5.04        8.40     10.16 o 
 -13   9   4        0.06       12.81      9.49 o 
 -12   9   4        5.27       -0.10      6.44 o 
 -11   9   4       87.87       80.00     10.75 o 
 -10   9   4       33.36       28.45      8.11 o 
  -9   9   4      188.49      198.53     15.08 o 
  -8   9   4        8.58       16.80      6.83 o 
  -7   9   4       16.13       18.04      6.44 o 
  -6   9   4       42.77       49.99      7.82 o 
  -5   9   4       58.87       71.67      8.98 o 
  -4   9   4       28.07       38.78      6.90 o 
  -3   9   4        1.28        8.20      9.00 o 
  -2   9   4        2.13        3.29      4.29 o 
  -1   9   4       18.53       11.87      4.68 o 
   0   9   4       16.58       16.91      5.26 o 
   1   9   4      230.99      240.22     10.49 o 
   2   9   4      427.86      420.88     11.57 o 
   3   9   4       72.35       73.27      7.12 o 
   4   9   4      149.20      153.89      9.50 o 
   5   9   4        9.49       26.59      6.37 o 
   6   9   4      220.00      238.63     15.74 o 
   7   9   4       20.23       27.85      9.52 o 
   8   9   4        8.66       15.68      8.43 o 
   9   9   4       19.31       17.78      8.88 o 
  10   9   4        8.73        4.64      8.80 o 
  11   9   4        0.50       -5.30      8.09 o 
  12   9   4       32.03       15.40     15.00 o 
 -13  10   4        2.16       -5.85      9.24 o 
 -12  10   4        0.12        6.94      7.26 o 
 -11  10   4       33.09       35.83      9.81 o 
 -10  10   4        2.54        4.68      6.66 o 
  -9  10   4        5.06       15.16      6.88 o 
  -8  10   4       11.35       13.35      7.05 o 
  -7  10   4        0.00        2.78      8.57 o 
  -6  10   4        7.12        4.59      7.36 o 
  -5  10   4       13.61       -1.07      6.88 o 
  -4  10   4       29.21       43.04      9.57 o 
  -3  10   4        5.75        8.78      5.97 o 
  -2  10   4      149.66      124.28     18.90 o 
  -1  10   4        2.73        5.32      4.81 o 
   0  10   4       96.14      108.78      9.98 o 
   1  10   4        0.31        2.63      4.09 o 
   2  10   4       21.11       11.31      4.63 o 
   3  10   4       14.70       29.21      5.37 o 
   4  10   4       22.42       24.02      5.53 o 
   5  10   4        5.35       10.16      4.86 o 
   6  10   4        1.47       11.56      6.27 o 
   7  10   4       58.49       51.36     12.83 o 
   8  10   4        0.14       -3.97      5.82 o 
   9  10   4       51.56       30.79      8.39 o 
  10  10   4        2.96        9.54     10.33 o 
  11  10   4        9.51       11.82      9.13 o 
 -11  11   4        6.31        0.24      8.80 o 
 -10  11   4        6.33        0.96      8.00 o 
  -9  11   4       26.90       15.96      8.87 o 
  -8  11   4        0.03       -3.58     11.32 o 
  -7  11   4       81.80       66.64     12.46 o 
  -6  11   4       12.81       15.04      8.81 o 
  -5  11   4       36.27       10.82     18.67 o 
  -4  11   4        0.11       16.60     29.69 o 
  -3  11   4       10.63       12.88      6.18 o 
  -2  11   4       57.58       62.92      9.32 o 
  -1  11   4        1.59       -4.01      5.45 o 
   0  11   4      413.68      400.45     17.25 o 
   1  11   4      179.44      190.53     11.63 o 
   2  11   4      286.53      333.35     13.20 o 
   3  11   4      404.38      403.64     14.02 o 
   4  11   4        8.55       19.09      6.01 o 
   5  11   4       46.01       42.07      7.30 o 
   6  11   4        0.12        2.79      6.99 o 
   7  11   4       65.01       38.30     12.90 o 
   8  11   4        0.09       -0.02      6.28 o 
   9  11   4        0.88        2.08      7.24 o 
  10  11   4        0.01       -0.33      7.42 o 
 -10  12   4        2.00        5.80      9.49 o 
  -9  12   4        5.92        2.35      8.19 o 
  -8  12   4        6.93       -7.25      6.90 o 
  -7  12   4       36.87       18.20      9.40 o 
  -6  12   4       63.68       59.37     18.98 o 
  -5  12   4      113.26      110.11     15.36 o 
  -4  12   4       16.18       15.91      8.66 o 
  -3  12   4        0.14       -1.41      5.86 o 
  -2  12   4      261.66      218.16     16.07 o 
  -1  12   4        0.28       -7.70      6.41 o 
   0  12   4      100.48       85.63     11.32 o 
   1  12   4        7.28       25.15      7.62 o 
   2  12   4        1.95       -1.62      4.32 o 
   3  12   4      212.36      228.09     15.21 o 
   4  12   4        8.13        6.47      5.25 o 
   5  12   4        0.09        4.41      6.72 o 
   6  12   4      178.81      225.43     23.50 o 
   7  12   4        2.68       12.71      7.57 o 
   8  12   4       59.83       39.29     12.09 o 
   9  12   4       30.04       38.86     11.52 o 
  -8  13   4        2.37      -13.36     14.69 o 
  -7  13   4        1.00       10.55     11.02 o 
  -6  13   4       35.58       31.54     11.02 o 
  -5  13   4        9.51       15.64      9.56 o 
  -4  13   4        1.23        2.85      8.53 o 
  -3  13   4        9.44        8.66      8.23 o 
  -2  13   4        2.18        5.05      6.55 o 
  -1  13   4       99.38      100.76     16.07 o 
   0  13   4        5.79        7.38      7.08 o 
   1  13   4        6.93        7.69      7.37 o 
   2  13   4        5.68       10.08      8.13 o 
   3  13   4        2.84        5.11      6.02 o 
   4  13   4       13.63        8.32      5.67 o 
   5  13   4      101.23       84.84     13.04 o 
   6  13   4        4.68       12.87      9.04 o 
   7  13   4        0.29       -8.94      5.96 o 
  -6  14   4        3.45       11.54      9.84 o 
  -5  14   4       20.20        7.40      9.30 o 
  -4  14   4        1.48       -2.57      8.53 o 
  -3  14   4        4.01       12.74     18.06 o 
  -2  14   4        8.09        6.29      9.24 o 
  -1  14   4        0.42       -4.99      7.09 o 
   0  14   4        6.04        5.00      7.00 o 
   1  14   4       21.67       10.15      8.37 o 
   2  14   4        9.67        4.65      7.97 o 
   3  14   4        0.05       -6.24      6.78 o 
   4  14   4       18.05       30.03     18.67 o 
 -17   1   5       22.33       49.27     12.98 o 
 -16   1   5       58.13       50.89     12.28 o 
 -15   1   5       14.80       10.93      8.53 o 
 -14   1   5        6.59        3.91      7.13 o 
 -13   1   5       14.17        7.35      8.26 o 
 -12   1   5      116.17      111.17     13.59 o 
 -11   1   5       42.96       41.71      8.62 o 
 -10   1   5       24.15       28.40      7.05 o 
  -9   1   5       98.59      118.38      8.44 o 
  -8   1   5      230.99      221.27     10.60 o 
  -7   1   5      159.40      163.12      6.27 o 
  -6   1   5      302.76      306.52      8.48 o 
  -5   1   5     3202.95     3165.26     25.93 o 
  -4   1   5     2558.84     2395.79     21.44 o 
  -3   1   5       72.00       71.93      5.65 o 
  -2   1   5      582.68      577.77      9.23 o 
  -1   1   5       97.97       97.26      5.48 o 
   0   1   5      443.75      425.06      9.54 o 
   1   1   5      336.37      365.10      5.67 o 
   2   1   5      400.41      364.71      6.99 o 
   3   1   5      400.63      403.18      7.80 o 
   4   1   5      150.60      140.46      7.51 o 
   5   1   5      438.79      453.36     11.30 o 
   6   1   5      321.30      284.18      9.64 o 
   7   1   5      121.82      127.70      8.40 o 
   8   1   5        6.17        0.17      4.56 o 
   9   1   5        0.05       -3.32      2.95 o 
  10   1   5       20.49       22.89      5.14 o 
  11   1   5       96.74       91.15      9.01 o 
  12   1   5       99.82      105.41     16.33 o 
  13   1   5        0.00       -3.06      6.49 o 
  14   1   5       48.46       48.61     12.35 o 
  15   1   5       39.93       55.70     13.20 o 
 -17   2   5        0.55       26.93     23.57 o 
 -16   2   5        0.49       -3.29      7.57 o 
 -15   2   5       27.29       38.64     10.72 o 
 -14   2   5      158.55      151.47     16.66 o 
 -13   2   5      105.17      124.56     14.93 o 
 -12   2   5      128.86      131.32     17.75 o 
 -11   2   5       16.76       19.81      7.57 o 
 -10   2   5      293.42      307.09     12.89 o 
  -9   2   5      667.28      723.59     17.47 o 
  -8   2   5      448.77      458.36     13.42 o 
  -7   2   5     1390.37     1475.95     23.11 o 
  -6   2   5     8764.78     8920.78     70.79 o 
  -5   2   5     3117.86     3193.40     29.08 o 
  -4   2   5      153.52      137.00      5.81 o 
  -3   2   5      131.11      124.28      5.86 o 
  -2   2   5      820.20      811.67     13.66 o 
  -1   2   5     3408.56     3167.66     33.18 o 
   0   2   5      288.07      308.68      7.75 o 
   1   2   5     1812.45     1697.85     15.10 o 
   2   2   5     1273.32     1331.81     14.47 o 
   3   2   5     1681.24     1572.06     16.73 o 
   4   2   5        6.08        7.58      2.30 o 
   5   2   5       97.35      114.66      7.24 o 
   6   2   5      124.01      149.80     15.73 o 
   7   2   5      914.12      982.03     27.62 o 
   8   2   5      257.06      265.87     11.24 o 
   9   2   5       35.14       32.79      5.50 o 
  10   2   5      194.92      224.27     12.42 o 
  11   2   5      352.55      379.72     14.27 o 
  12   2   5       10.53        9.48      5.92 o 
  13   2   5        0.45       -7.37      4.92 o 
  14   2   5        1.04       -0.22      7.32 o 
  15   2   5       31.47       59.37     20.20 o 
 -17   3   5       63.08       69.17     20.81 o 
 -16   3   5        0.28       -0.24      8.87 o 
 -15   3   5       16.95       20.27      9.49 o 
 -14   3   5      137.58      154.53     17.06 o 
 -13   3   5       20.61       14.45      8.62 o 
 -12   3   5       37.44       44.36      9.73 o 
 -11   3   5        0.49        1.98      8.19 o 
 -10   3   5      146.31      156.70     10.99 o 
  -9   3   5       83.54       82.82     16.53 o 
  -8   3   5     1283.20     1346.22     30.30 o 
  -7   3   5       37.95       69.68     23.57 o 
  -6   3   5     1038.23      958.72     39.17 o 
  -5   3   5      418.08      409.03      8.86 o 
  -4   3   5      125.53      116.50      5.86 o 
  -3   3   5      344.21      335.22     13.32 o 
  -2   3   5       75.68       72.21      7.65 o 
  -1   3   5      171.36      153.48      7.35 o 
   0   3   5      558.86      637.69     11.78 o 
   1   3   5     6219.72     5956.94     45.04 o 
   2   3   5     1751.71     1876.34     17.87 o 
   3   3   5      345.98      330.67      7.62 o 
   4   3   5     4421.17     4473.09     38.70 o 
   5   3   5       20.30       29.24      4.21 o 
   6   3   5      132.58      140.32     11.13 o 
   7   3   5       63.87       83.61      7.07 o 
   8   3   5      199.81      202.18     11.12 o 
   9   3   5       38.90       46.82      6.27 o 
  10   3   5        8.17       13.42      4.67 o 
  11   3   5       70.80       85.80     10.58 o 
  12   3   5      368.03      359.17     19.16 o 
  13   3   5       14.12       19.06      9.49 o 
  14   3   5        4.94        0.61     12.24 o 
  15   3   5       81.02       63.05     22.04 o 
 -16   4   5       75.80       92.92     23.87 o 
 -15   4   5        0.01       15.43     13.77 o 
 -14   4   5       64.96       67.45     24.18 o 
 -13   4   5      480.58      501.75     23.81 o 
 -12   4   5       36.17       27.66      9.06 o 
 -11   4   5      323.05      329.08     25.40 o 
 -10   4   5     1124.25     1164.56     29.78 o 
  -9   4   5      727.80      778.67     44.07 o 
  -8   4   5      889.73      921.94     26.01 o 
  -7   4   5       17.35       11.32      5.63 o 
  -6   4   5     1373.50     1396.80     29.19 o 
  -5   4   5     2118.92     2038.96     23.81 o 
  -4   4   5      249.69      249.05      8.39 o 
  -3   4   5       59.28       60.52      6.04 o 
  -2   4   5       30.88       45.38      4.81 o 
  -1   4   5      479.02      381.24     11.00 o 
   0   4   5     2196.29     2102.97     29.86 o 
   1   4   5       90.47       95.80      7.46 o 
   2   4   5     2615.58     2565.34     34.19 o 
   3   4   5      882.30      937.30     12.71 o 
   4   4   5     2435.74     2573.22     20.22 o 
   5   4   5      383.37      379.96      9.30 o 
   6   4   5       25.15       39.61      5.12 o 
   7   4   5        0.00       -3.29      2.85 o 
   8   4   5      301.82      309.81     12.17 o 
   9   4   5       50.37       55.58      8.17 o 
  10   4   5       31.18       35.45     14.44 o 
  11   4   5      156.85      186.69     25.71 o 
  12   4   5      113.62      124.79     16.47 o 
  13   4   5      132.29      138.56     37.03 o 
  14   4   5      152.04      192.31     27.54 o 
 -16   5   5        2.06       -6.86      8.26 o 
 -15   5   5       35.55       36.56     14.69 o 
 -14   5   5       32.94       47.31     22.34 o 
 -13   5   5      104.67      121.55     15.36 o 
 -12   5   5       15.69       22.80     13.77 o 
 -11   5   5        0.37        2.98     15.30 o 
 -10   5   5      110.94      115.63     31.22 o 
  -9   5   5      994.08      968.38     27.66 o 
  -8   5   5      408.43      417.40     18.39 o 
  -7   5   5        7.52       11.37     10.41 o 
  -6   5   5     1426.75     1465.08     31.60 o 
  -5   5   5       58.43       82.41      5.23 o 
  -4   5   5      232.37      271.20      9.79 o 
  -3   5   5      224.19      225.91      9.27 o 
  -2   5   5      463.10      502.50     21.92 o 
  -1   5   5      485.37      496.81     11.95 o 
   0   5   5      453.23      434.46     11.22 o 
   1   5   5       11.07        6.02      3.20 o 
   2   5   5     5248.47     5230.10     45.63 o 
   3   5   5      449.94      434.81      9.57 o 
   4   5   5      422.05      478.02      9.94 o 
   5   5   5      196.31      230.38     13.61 o 
   6   5   5        2.96        4.00      4.21 o 
   7   5   5       14.69       11.12      5.03 o 
   8   5   5       74.66       82.77     16.13 o 
   9   5   5      111.10      115.70     13.85 o 
  10   5   5        1.49        1.70      8.88 o 
  11   5   5        1.01        6.02      7.79 o 
  12   5   5      294.76      297.25     24.85 o 
  13   5   5       40.56       52.49     13.15 o 
  14   5   5      170.41      169.32     21.16 o 
 -15   6   5       14.46       24.55      8.79 o 
 -14   6   5       33.82       27.85     10.39 o 
 -13   6   5        4.64        1.88      8.37 o 
 -12   6   5        4.29       -4.40      5.75 o 
 -11   6   5       39.32       36.35      9.73 o 
 -10   6   5        7.09       13.33      7.49 o 
  -9   6   5       18.05       10.70      7.13 o 
  -8   6   5     1910.51     1975.17     40.89 o 
  -7   6   5       33.12       36.62      8.62 o 
  -6   6   5      294.97      286.38     16.56 o 
  -5   6   5      478.17      537.87     15.90 o 
  -4   6   5       82.51       90.14      5.72 o 
  -3   6   5      267.98      288.17      9.06 o 
  -2   6   5      458.63      425.01     10.20 o 
  -1   6   5      202.33      186.49      6.76 o 
   0   6   5       93.17      119.14      7.93 o 
   1   6   5      325.79      320.04     10.84 o 
   2   6   5     1346.58     1353.50     21.74 o 
   3   6   5       72.49       86.45      5.86 o 
   4   6   5        7.39        8.26      3.17 o 
   5   6   5      102.89      102.77     12.37 o 
   6   6   5      544.71      522.96     17.61 o 
   7   6   5      295.45      326.10     19.58 o 
   8   6   5       13.64       11.21      5.51 o 
   9   6   5        0.75        0.90      6.45 o 
  10   6   5       45.29       39.88     14.69 o 
  11   6   5      195.55      200.56     20.65 o 
  12   6   5        5.61       -4.79      7.75 o 
  13   6   5       22.58       13.52      9.49 o 
 -15   7   5       11.47       20.81     15.91 o 
 -14   7   5        0.04       -3.67     11.94 o 
 -13   7   5       41.52       25.32      8.36 o 
 -12   7   5      110.10       89.22     15.33 o 
 -11   7   5        0.30        4.18      5.57 o 
 -10   7   5       92.46      111.65     11.30 o 
  -9   7   5        0.88       -3.09      5.51 o 
  -8   7   5       29.26       58.48      9.02 o 
  -7   7   5       38.16       36.50      7.41 o 
  -6   7   5       17.61       17.36      5.37 o 
  -5   7   5      305.66      309.74     10.44 o 
  -4   7   5       40.24       67.43      5.62 o 
  -3   7   5      234.27      255.34     15.99 o 
  -2   7   5      346.10      353.11     10.45 o 
  -1   7   5      178.13      223.58     17.56 o 
   0   7   5        2.21        9.65      4.58 o 
   1   7   5       40.23       45.41      6.10 o 
   2   7   5       55.09       54.84      6.40 o 
   3   7   5        3.56        4.82      3.11 o 
   4   7   5       38.40       46.35      6.31 o 
   5   7   5       71.23       71.97      7.73 o 
   6   7   5      105.09      101.76     11.65 o 
   7   7   5        1.21       -5.10      4.47 o 
   8   7   5        0.63       -6.31      4.21 o 
   9   7   5        5.21       19.78      8.97 o 
  10   7   5        8.25        5.06      7.96 o 
  11   7   5      153.69      102.03     29.08 o 
  12   7   5       35.11       30.55     11.23 o 
  13   7   5        7.54       14.58      9.93 o 
 -14   8   5       59.15       42.86     31.83 o 
 -13   8   5        5.14       -0.19      6.83 o 
 -12   8   5       15.95       30.33      8.24 o 
 -11   8   5        7.51        5.90      6.79 o 
 -10   8   5        0.22       -4.97      5.22 o 
  -9   8   5       11.22       17.81      6.74 o 
  -8   8   5       37.13       35.73      7.62 o 
  -7   8   5      422.13      385.60     16.54 o 
  -6   8   5       19.32       24.20      6.21 o 
  -5   8   5      155.96      172.03     12.07 o 
  -4   8   5       36.82       44.16      5.93 o 
  -3   8   5      133.40      166.09     12.55 o 
  -2   8   5       34.91       39.23      6.06 o 
  -1   8   5       24.18       28.86      6.00 o 
   0   8   5      187.74      209.19     13.21 o 
   1   8   5      100.95      122.35     11.75 o 
   2   8   5       98.57      126.56      8.09 o 
   3   8   5      847.71      813.32     16.26 o 
   4   8   5        4.64       12.44      5.30 o 
   5   8   5       33.68       25.52      6.16 o 
   6   8   5       14.42        9.81      6.16 o 
   7   8   5      238.18      234.57     15.42 o 
   8   8   5       25.83       18.93      8.43 o 
   9   8   5        0.00       -2.14      7.36 o 
  10   8   5       46.54       34.83     11.32 o 
  11   8   5        0.05       -4.14      7.32 o 
  12   8   5        6.35       17.01      9.84 o 
 -13   9   5       49.60       31.53     11.61 o 
 -12   9   5        0.42       10.98      6.74 o 
 -11   9   5      108.58       97.50     13.38 o 
 -10   9   5       15.35       20.37      7.62 o 
  -9   9   5        8.18       10.29      6.70 o 
  -8   9   5        0.06        1.50      5.51 o 
  -7   9   5       92.08       98.51     14.00 o 
  -6   9   5      257.31      233.82     49.58 o 
  -5   9   5       57.66       83.41     21.42 o 
  -4   9   5       33.98       31.02      6.55 o 
  -3   9   5        2.64       -3.26      3.70 o 
  -2   9   5       54.73       51.84      7.10 o 
  -1   9   5      176.73      203.93     11.92 o 
   0   9   5      194.91      205.85     12.26 o 
   1   9   5       69.21       62.10     10.25 o 
   2   9   5        2.52       -2.65      3.58 o 
   3   9   5      307.51      279.72     11.80 o 
   4   9   5     1577.46     1614.82     32.75 o 
   5   9   5       80.58       71.03      8.22 o 
   6   9   5       29.30       16.05      8.48 o 
   7   9   5      124.10      106.40     19.50 o 
   8   9   5       16.58       24.69      9.96 o 
   9   9   5        8.04       17.91      9.67 o 
  10   9   5       38.96       42.20     12.10 o 
  11   9   5        2.35       10.05     14.69 o 
 -13  10   5       85.09       64.46     25.06 o 
 -12  10   5       16.15       15.66     11.17 o 
 -11  10   5        9.34       13.04      7.46 o 
 -10  10   5        3.09       -0.78      8.43 o 
  -9  10   5       38.40       38.48     18.98 o 
  -8  10   5        0.53        0.92      7.36 o 
  -7  10   5       59.44       39.48     10.28 o 
  -6  10   5       45.16       33.33      9.84 o 
  -5  10   5        8.26       20.20      8.66 o 
  -4  10   5       68.66      164.04     25.10 o 
  -3  10   5        0.00       -4.36      9.11 o 
  -2  10   5       34.91       35.69      8.27 o 
  -1  10   5        3.73       -1.59      4.41 o 
   0  10   5      202.64      251.25     17.05 o 
   1  10   5     1230.62     1187.57     46.08 o 
   2  10   5      306.04      287.72     13.91 o 
   3  10   5      177.76      183.95     11.24 o 
   4  10   5        7.27        2.17      5.07 o 
   5  10   5       29.61       29.07      6.10 o 
   6  10   5        0.69        1.24      7.07 o 
   7  10   5        1.80        8.15      8.87 o 
   8  10   5        0.10       15.00     11.32 o 
   9  10   5        1.14       -0.64      8.87 o 
  10  10   5       10.12       13.97      9.73 o 
  11  10   5        1.16       -5.37     10.71 o 
 -11  11   5        5.29        6.90      9.24 o 
 -10  11   5       25.59       34.39     10.98 o 
  -9  11   5        8.19       19.29      9.24 o 
  -8  11   5        1.21       -5.91      6.88 o 
  -7  11   5       28.18       15.17      9.12 o 
  -6  11   5        0.79        9.31      8.19 o 
  -5  11   5       33.98       30.30      9.95 o 
  -4  11   5        0.62       -0.90     11.63 o 
  -3  11   5        3.73       -2.75      6.49 o 
  -2  11   5        0.01        6.63      5.92 o 
  -1  11   5       81.09      100.59     10.19 o 
   0  11   5      459.60      439.57     16.52 o 
   1  11   5        0.25        1.96      5.46 o 
   2  11   5      208.76      224.77     12.78 o 
   3  11   5       33.30       35.76      6.64 o 
   4  11   5       71.71       91.46      8.43 o 
   5  11   5       11.26        5.85      5.08 o 
   6  11   5        0.00       -3.95      4.67 o 
   7  11   5        5.34        5.18      7.15 o 
   8  11   5        2.16       -4.65     10.01 o 
   9  11   5        0.52       -3.51      7.11 o 
 -10  12   5       11.36        3.22      9.30 o 
  -9  12   5       58.01       56.23     13.16 o 
  -8  12   5       22.20       25.36     10.73 o 
  -7  12   5       14.66       14.90      9.26 o 
  -6  12   5       17.38        8.86      8.19 o 
  -5  12   5        0.91       -2.36      7.57 o 
  -4  12   5        8.02       14.08      8.62 o 
  -3  12   5       33.61       31.22     10.82 o 
  -2  12   5        6.86        5.03      6.67 o 
  -1  12   5       48.29       24.54      7.67 o 
   0  12   5        5.57       16.49      6.17 o 
   1  12   5        3.80       -0.99      5.24 o 
   2  12   5      223.15      192.95     13.93 o 
   3  12   5       37.18       31.18      6.78 o 
   4  12   5        0.02        3.99      5.18 o 
   5  12   5        0.58       -0.29      6.58 o 
   6  12   5       11.39       14.50      8.01 o 
   7  12   5        5.36       15.99      8.98 o 
   8  12   5       18.38       32.34      9.93 o 
  -8  13   5       42.21       43.71     12.46 o 
  -7  13   5        1.75      -13.23     14.08 o 
  -6  13   5        0.54       -4.90     11.63 o 
  -5  13   5       60.50       53.20     12.72 o 
  -4  13   5        4.82       -2.43      7.75 o 
  -3  13   5        0.58        1.07      8.43 o 
  -2  13   5       39.53       41.39      9.86 o 
  -1  13   5        8.66       12.48      7.81 o 
   0  13   5       66.99       66.40     11.31 o 
   1  13   5        6.43       16.90      7.91 o 
   2  13   5        0.07       -2.08      5.46 o 
   3  13   5       75.03       64.63     13.92 o 
   4  13   5        9.03       12.55      6.09 o 
   5  13   5        2.45        1.61      6.82 o 
   6  13   5      140.06      171.02     21.91 o 
  -6  14   5        0.01      -11.47      7.65 o 
  -5  14   5       20.78       11.41      9.40 o 
  -4  14   5       35.54       25.13     10.88 o 
  -3  14   5       19.37       12.46     10.41 o 
  -2  14   5       14.59       12.08      9.84 o 
  -1  14   5        7.88        2.78      7.62 o 
   0  14   5        0.13        1.78     12.97 o 
   1  14   5       37.89       29.85      9.31 o 
   2  14   5       26.57       17.92      7.71 o 
   3  14   5        1.16       -2.99      7.76 o 
   4  14   5        5.23       -2.90      6.51 o 
 -17   0   6        0.03        3.67     12.85 o 
 -16   0   6       12.74       18.36     14.08 o 
 -15   0   6       52.69       64.88     17.75 o 
 -14   0   6       33.86        9.18     12.24 o 
 -13   0   6       95.56       72.23     16.53 o 
 -12   0   6       83.73      114.46     18.98 o 
 -11   0   6       81.12       71.62     15.30 o 
 -10   0   6       45.54       34.28     11.02 o 
  -9   0   6     1071.19     1186.27     42.24 o 
  -8   0   6      797.06      805.66     18.44 o 
  -7   0   6     1198.04     1371.28     23.88 o 
  -6   0   6     4943.55     5157.50     54.55 o 
  -5   0   6      625.91      578.27     14.85 o 
  -4   0   6      214.22      208.16     10.71 o 
  -3   0   6       72.25       96.37      7.13 o 
  -2   0   6      104.25       93.88      7.13 o 
  -1   0   6     1917.54     1972.27     27.28 o 
   0   0   6      246.04      244.35      8.81 o 
   1   0   6      436.61      485.71     15.36 o 
   2   0   6      190.43      194.44      9.33 o 
   3   0   6        5.35        5.36      2.00 o 
   4   0   6      481.11      473.84     16.43 o 
   5   0   6     1976.40     2010.50    102.22 o 
   6   0   6        0.10        4.58      4.53 o 
   7   0   6      574.34      553.22     20.33 o 
   8   0   6       19.96        6.89      4.96 o 
   9   0   6       49.03       63.99     10.16 o 
  10   0   6      638.68      641.36     46.83 o 
  11   0   6      160.07      134.43     15.07 o 
  12   0   6      178.76      203.42     24.18 o 
  13   0   6       74.74       78.35     19.59 o 
  14   0   6        1.49        3.67     10.41 o 
 -17   1   6        1.29        2.80      9.24 o 
 -16   1   6        1.74        9.18     12.85 o 
 -15   1   6        1.80       -2.45      7.32 o 
 -14   1   6      104.61       85.73     13.42 o 
 -13   1   6       26.19       18.06      8.22 o 
 -12   1   6        2.00       -6.12      5.63 o 
 -11   1   6       45.34       48.09      9.49 o 
 -10   1   6       87.54      110.18     12.12 o 
  -9   1   6      237.30      210.62     11.41 o 
  -8   1   6      777.34      764.95     16.83 o 
  -7   1   6     4265.72     4589.47     47.53 o 
  -6   1   6     2131.28     2262.37     27.21 o 
  -5   1   6       29.24       43.22      4.58 o 
  -4   1   6      176.24      168.87      6.43 o 
  -3   1   6      333.78      307.40      7.55 o 
  -2   1   6     7289.31     6918.81     46.34 o 
  -1   1   6      199.96      169.22      6.45 o 
   0   1   6     1225.95     1117.26     13.47 o 
   1   1   6       69.77       71.99      3.84 o 
   2   1   6        1.47        3.43      1.77 o 
   3   1   6      378.28      384.92      8.05 o 
   4   1   6      963.51      976.27     16.78 o 
   5   1   6      137.26      158.75      9.10 o 
   6   1   6      942.13      907.33     17.56 o 
   7   1   6        0.00       -1.12      2.97 o 
   8   1   6        0.96       -1.80      3.71 o 
   9   1   6       40.52       30.86      6.98 o 
  10   1   6      139.92      149.61     12.44 o 
  11   1   6      199.59      187.46     12.99 o 
  12   1   6      167.72      145.40     13.75 o 
  13   1   6       82.67       76.52     12.70 o 
  14   1   6        0.68       -7.04      7.36 o 
 -17   2   6        6.84        2.27     23.26 o 
 -16   2   6       39.76       39.29     11.85 o 
 -15   2   6       42.93       37.64     11.69 o 
 -14   2   6       80.20       50.49     11.46 o 
 -13   2   6        0.94        2.17      6.70 o 
 -12   2   6       75.02       87.24     12.55 o 
 -11   2   6        1.30        4.50     10.41 o 
 -10   2   6       24.20       25.99      7.42 o 
  -9   2   6      744.01      778.32     18.37 o 
  -8   2   6      227.92      217.93     11.25 o 
  -7   2   6        8.90       10.11      4.32 o 
  -6   2   6      202.08      248.18      6.96 o 
  -5   2   6     3987.52     3961.21     32.30 o 
  -4   2   6      342.10      351.55     12.37 o 
  -3   2   6        0.14       -0.18      1.90 o 
  -2   2   6      414.33      386.05      8.62 o 
  -1   2   6      892.50      836.52     24.56 o 
   0   2   6        7.09        2.85      1.90 o 
   1   2   6     1632.19     1728.90     17.63 o 
   2   2   6      253.55      295.03      7.25 o 
   3   2   6      270.51      291.30      7.39 o 
   4   2   6       32.80       48.11      3.98 o 
   5   2   6      107.33       97.19      6.94 o 
   6   2   6      354.50      339.95     10.89 o 
   7   2   6        4.61        0.62      3.22 o 
   8   2   6      110.31      107.40      8.67 o 
   9   2   6        9.40       11.72      4.46 o 
  10   2   6       45.99       35.04      6.27 o 
  11   2   6       21.28       25.18      5.86 o 
  12   2   6      163.75      157.98     14.31 o 
  13   2   6       75.14       78.00     10.83 o 
  14   2   6       11.77        0.00     11.02 o 
 -16   3   6        6.71        7.85     10.11 o 
 -15   3   6        0.66        0.00      8.22 o 
 -14   3   6       43.76       46.50     11.23 o 
 -13   3   6       68.78       75.03     12.28 o 
 -12   3   6      276.64      355.28     29.38 o 
 -11   3   6      162.54      208.43     17.53 o 
 -10   3   6      544.11      546.66     20.64 o 
  -9   3   6       93.32      103.77      9.09 o 
  -8   3   6      340.30      361.98     13.26 o 
  -7   3   6        0.07        0.33      6.43 o 
  -6   3   6     1393.33     1343.84     17.68 o 
  -5   3   6       31.00       24.13      5.71 o 
  -4   3   6       14.98       21.53      3.75 o 
  -3   3   6      198.46      231.96     13.28 o 
  -2   3   6       76.29       74.95      6.10 o 
  -1   3   6      900.87      957.31     17.14 o 
   0   3   6       16.88       18.93      3.31 o 
   1   3   6     6329.93     6409.98     49.02 o 
   2   3   6      716.84      762.78     11.58 o 
   3   3   6      263.68      271.38      7.27 o 
   4   3   6      176.13      177.79      9.16 o 
   5   3   6      148.56      139.61      8.38 o 
   6   3   6       71.50       73.16      8.31 o 
   7   3   6        0.58        3.28      3.29 o 
   8   3   6        0.87        0.10      3.39 o 
   9   3   6       54.29       65.60      7.45 o 
  10   3   6       26.50       34.42      6.36 o 
  11   3   6      189.68      220.76     20.72 o 
  12   3   6       34.59       56.82     12.33 o 
  13   3   6      198.85      181.57     20.10 o 
  14   3   6       71.36       60.60     22.04 o 
 -16   4   6        6.44        8.93     13.16 o 
 -15   4   6        0.48       -8.39      7.32 o 
 -14   4   6        4.25       -5.54      7.21 o 
 -13   4   6       26.20       40.22     14.69 o 
 -12   4   6      303.70      280.69     21.42 o 
 -11   4   6      615.29      624.58     19.45 o 
 -10   4   6      267.56      260.90     17.68 o 
  -9   4   6       45.20       33.63      8.00 o 
  -8   4   6      391.63      387.76     38.56 o 
  -7   4   6      254.87      260.35     15.61 o 
  -6   4   6       24.96       21.06      4.67 o 
  -5   4   6      531.47      527.44     16.83 o 
  -4   4   6      162.26      167.27      8.22 o 
  -3   4   6      103.70      135.85      9.80 o 
  -2   4   6        0.79        3.80      2.91 o 
  -1   4   6     3716.95     3806.88     40.10 o 
   0   4   6        0.00       -2.98      2.39 o 
   1   4   6      326.64      360.67     14.93 o 
   2   4   6      494.47      602.74     13.40 o 
   3   4   6      128.48      136.51      7.16 o 
   4   4   6     1613.70     1639.48     20.42 o 
   5   4   6      133.29      135.77      6.71 o 
   6   4   6       19.56       31.16      5.90 o 
   7   4   6      106.02      104.45     10.01 o 
   8   4   6        0.36        1.33      4.29 o 
   9   4   6      162.19      194.61     14.36 o 
  10   4   6       55.62       49.54     16.31 o 
  11   4   6       91.95       84.05     15.91 o 
  12   4   6        0.04        6.26      8.04 o 
  13   4   6       29.83       40.21     12.06 o 
  14   4   6      103.38      129.40     18.65 o 
 -16   5   6        0.02        6.46      8.80 o 
 -15   5   6        0.02       -6.99      7.02 o 
 -14   5   6       25.03       26.91     10.79 o 
 -13   5   6        1.26        0.26      6.70 o 
 -12   5   6        0.15       18.55      8.43 o 
 -11   5   6      102.57      122.14     14.02 o 
 -10   5   6      277.55      273.46     24.18 o 
  -9   5   6      141.03      139.41     13.83 o 
  -8   5   6       16.94       16.21      7.13 o 
  -7   5   6      683.94      655.71     22.51 o 
  -6   5   6      592.99      519.51     43.15 o 
  -5   5   6     1415.00     1469.80     23.63 o 
  -4   5   6        0.94        2.54      3.17 o 
  -3   5   6       42.60       28.28      4.65 o 
  -2   5   6      434.93      457.61     16.39 o 
  -1   5   6       39.05       40.63      5.63 o 
   0   5   6      133.25      153.83      8.70 o 
   1   5   6      446.91      470.40     12.48 o 
   2   5   6      130.18      138.89      8.62 o 
   3   5   6       13.55       10.21      3.70 o 
   4   5   6        0.59       -1.94      2.79 o 
   5   5   6      819.72      842.33     18.01 o 
   6   5   6      758.98      811.62     24.81 o 
   7   5   6       66.73       70.66      8.89 o 
   8   5   6      289.42      277.83     16.45 o 
   9   5   6       18.44       13.52      6.10 o 
  10   5   6      212.07      238.06     21.60 o 
  11   5   6        9.71        3.87     14.38 o 
  12   5   6      269.10      248.14     23.32 o 
  13   5   6       15.18       22.15     11.63 o 
 -15   6   6        2.41       -0.26      6.34 o 
 -14   6   6       18.88       25.40     10.39 o 
 -13   6   6       17.56       32.44     15.91 o 
 -12   6   6      103.76      115.63     14.70 o 
 -11   6   6       82.27       82.62     12.76 o 
 -10   6   6      948.94      958.93     30.29 o 
  -9   6   6      872.07      748.84     26.18 o 
  -8   6   6        0.26        8.88      7.36 o 
  -7   6   6     1131.22     1232.43     31.81 o 
  -6   6   6      136.47      153.56     16.22 o 
  -5   6   6      220.51      195.74      9.10 o 
  -4   6   6       77.68       45.05      7.44 o 
  -3   6   6      368.47      403.46     13.39 o 
  -2   6   6       39.59       46.94      4.72 o 
  -1   6   6      119.75      140.39      9.81 o 
   0   6   6        1.43       -0.47      4.94 o 
   1   6   6      107.44      121.13      8.52 o 
   2   6   6      223.06      199.41     10.71 o 
   3   6   6        9.84        4.44      3.62 o 
   4   6   6      814.58      841.28     18.35 o 
   5   6   6     1196.79     1122.32     21.81 o 
   6   6   6      211.29      241.68     20.08 o 
   7   6   6        1.27        6.60      5.15 o 
   8   6   6       81.47       80.26     10.17 o 
   9   6   6        2.34        4.52      5.51 o 
  10   6   6        0.83        4.32      7.93 o 
  11   6   6        6.40       12.72     16.83 o 
  12   6   6       34.67       26.93     10.44 o 
  13   6   6       19.00        8.13     21.42 o 
 -15   7   6        0.49        3.80      7.18 o 
 -14   7   6        4.39       -3.74      7.75 o 
 -13   7   6       19.45       20.42      8.24 o 
 -12   7   6       35.94       21.96      7.72 o 
 -11   7   6      119.35      141.13     13.29 o 
 -10   7   6       18.52       15.60      6.30 o 
  -9   7   6       49.72       55.68      8.87 o 
  -8   7   6       19.76       12.61      8.00 o 
  -7   7   6       43.37       38.22      7.37 o 
  -6   7   6      455.42      477.55     27.00 o 
  -5   7   6      120.36      139.01      8.45 o 
  -4   7   6       59.14       81.51      7.31 o 
  -3   7   6       18.84        7.07      4.41 o 
  -2   7   6       40.32       48.53      6.75 o 
  -1   7   6      510.20      593.14     17.31 o 
   0   7   6        0.11        2.15      4.16 o 
   1   7   6      217.72      227.33     19.33 o 
   2   7   6       46.96       44.65      6.98 o 
   3   7   6       33.44       18.64      5.74 o 
   4   7   6      389.47      430.18     14.16 o 
   5   7   6      235.90      259.62     13.66 o 
   6   7   6        0.14       -5.74      3.83 o 
   7   7   6      118.44      127.57     12.23 o 
   8   7   6        9.39        3.17      6.66 o 
   9   7   6       15.23        7.63      7.59 o 
  10   7   6       56.42       40.30     10.72 o 
  11   7   6       11.32       20.64     10.28 o 
  12   7   6       69.16       55.76     12.79 o 
 -14   8   6       19.54       18.14     12.24 o 
 -13   8   6       40.94       31.98     10.93 o 
 -12   8   6        1.83       -3.61      8.21 o 
 -11   8   6       35.44       34.23      8.25 o 
 -10   8   6       82.47       78.70     10.83 o 
  -9   8   6      641.54      641.41     21.43 o 
  -8   8   6        0.51        6.81      5.92 o 
  -7   8   6        0.13        1.23      5.58 o 
  -6   8   6       28.79       32.53      6.97 o 
  -5   8   6      439.12      449.50     21.40 o 
  -4   8   6       48.72       68.74      9.54 o 
  -3   8   6       28.41       52.62      6.28 o 
  -2   8   6      156.17      152.31     11.50 o 
  -1   8   6      124.21      120.40     16.20 o 
   0   8   6       44.42       44.34      7.29 o 
   1   8   6      183.71      197.66     19.61 o 
   2   8   6       18.46       16.23      8.39 o 
   3   8   6      460.85      452.69     15.06 o 
   4   8   6      518.38      473.00     15.65 o 
   5   8   6       74.68       69.35      8.84 o 
   6   8   6       82.11       55.71     10.87 o 
   7   8   6        0.29        4.09      5.63 o 
   8   8   6        0.04       -0.59      5.31 o 
   9   8   6       10.94       13.01      8.43 o 
  10   8   6        8.95       -0.87     10.41 o 
  11   8   6        3.59       -0.09      9.06 o 
  12   8   6        7.38       12.88     10.00 o 
 -13   9   6       68.29       42.14      8.82 o 
 -12   9   6       49.17       37.33      9.38 o 
 -11   9   6       32.66       15.46      7.75 o 
 -10   9   6        0.05       -4.14      5.84 o 
  -9   9   6      131.16      144.95     13.36 o 
  -8   9   6        9.90       11.16      8.37 o 
  -7   9   6        6.43        2.48      7.75 o 
  -6   9   6        6.07        5.44      7.65 o 
  -5   9   6        8.90        4.23      6.57 o 
  -4   9   6        3.79        2.99      4.22 o 
  -3   9   6       21.60       27.03      5.68 o 
  -2   9   6       12.96       20.21      6.54 o 
  -1   9   6      110.63      139.05     15.36 o 
   0   9   6      279.34      292.92     16.94 o 
   1   9   6      494.78      485.23     15.81 o 
   2   9   6     1115.08     1144.10     24.05 o 
   3   9   6      268.77      285.81     27.21 o 
   4   9   6       29.26       25.41      6.61 o 
   5   9   6       36.95       31.00      6.71 o 
   6   9   6        9.20        8.32      5.47 o 
   7   9   6        6.24        8.86      6.39 o 
   8   9   6       15.15       22.99      9.93 o 
   9   9   6        0.17       -3.48      7.49 o 
  10   9   6        1.70       -1.71     14.69 o 
  11   9   6        0.93      -11.21      7.47 o 
 -12  10   6        0.57       -2.87      7.92 o 
 -11  10   6        0.73        2.01      8.43 o 
 -10  10   6        3.75       -6.12     10.71 o 
  -9  10   6      145.73      138.02     17.09 o 
  -8  10   6        3.45      -10.71      8.26 o 
  -7  10   6        7.15       12.34      8.37 o 
  -6  10   6        1.16        4.83      7.65 o 
  -5  10   6        0.21       -4.45      7.05 o 
  -4  10   6       26.71       24.63      9.06 o 
  -3  10   6       45.94       56.03      7.62 o 
  -2  10   6        0.74        0.56      4.73 o 
  -1  10   6       96.16      120.22     10.87 o 
   0  10   6        1.44       -2.78      5.04 o 
   1  10   6       54.91       76.16     29.38 o 
   2  10   6        7.07       13.11      6.05 o 
   3  10   6       36.21       43.32      8.57 o 
   4  10   6       27.28       27.49      6.37 o 
   5  10   6       35.53       27.93      7.44 o 
   6  10   6        0.09       14.02      9.79 o 
   7  10   6       33.86       15.64      8.53 o 
   8  10   6       34.97       28.10     19.28 o 
   9  10   6        4.89        6.25     10.41 o 
  10  10   6        6.82        4.66      8.97 o 
 -11  11   6       17.41       13.47     10.39 o 
 -10  11   6        4.82       21.66     11.02 o 
  -9  11   6        8.94       -3.54      8.09 o 
  -8  11   6       18.99       30.09     10.79 o 
  -7  11   6        1.10        1.74     20.20 o 
  -6  11   6       28.06       18.23      8.80 o 
  -5  11   6        6.53       -6.12      6.45 o 
  -4  11   6      103.13      137.88     18.36 o 
  -3  11   6       46.46       71.29      9.97 o 
  -2  11   6      120.82      126.14     11.57 o 
  -1  11   6        3.22        5.60      5.29 o 
   0  11   6      395.47      457.27     17.34 o 
   1  11   6      409.24      403.81     19.23 o 
   2  11   6      257.18      237.75     18.84 o 
   3  11   6      400.56      436.71     23.69 o 
   4  11   6       23.91       22.80      5.60 o 
   5  11   6        8.02        4.90      5.96 o 
   6  11   6       21.71       15.59      7.99 o 
   7  11   6       15.52        9.75     13.77 o 
   8  11   6        2.20       -3.25      8.37 o 
   9  11   6        0.04        3.67      9.52 o 
 -10  12   6       39.66       51.33     12.94 o 
  -9  12   6        9.79       11.34     15.30 o 
  -8  12   6       56.82       52.49     12.57 o 
  -7  12   6       18.08        3.20      8.37 o 
  -6  12   6       10.51        1.22     12.55 o 
  -5  12   6       12.98       17.14      9.52 o 
  -4  12   6        7.89       -6.38     13.77 o 
  -3  12   6       99.48       94.74     14.82 o 
  -2  12   6       15.37        8.58      8.23 o 
  -1  12   6        6.31        9.45      6.15 o 
   0  12   6       82.63      103.28     10.63 o 
   1  12   6       78.31       64.08      8.58 o 
   2  12   6       32.57       27.81      7.68 o 
   3  12   6      379.83      390.17     30.38 o 
   4  12   6      253.73      249.99     22.88 o 
   5  12   6        0.82        3.07      5.65 o 
   6  12   6       28.71       19.06      7.28 o 
   7  12   6        5.54       -2.05      7.16 o 
  -8  13   6        5.40       -2.59      9.12 o 
  -7  13   6       37.76       45.17     15.91 o 
  -6  13   6        4.54        6.60      9.56 o 
  -5  13   6        0.28       14.34     12.85 o 
  -4  13   6        7.24       12.65      9.30 o 
  -3  13   6        0.04       15.25      9.79 o 
  -2  13   6       36.53       26.82     10.98 o 
  -1  13   6       11.97        9.46      7.44 o 
   0  13   6       33.13       43.34      8.29 o 
   1  13   6       46.85       31.92      6.91 o 
   2  13   6        8.71       14.25      7.58 o 
   3  13   6        5.25        3.70      5.74 o 
   4  13   6        0.91        9.07      6.45 o 
   5  13   6        2.33       -5.97      5.59 o 
  -5  14   6        1.28       -3.09      8.23 o 
  -4  14   6       15.94       18.62     11.23 o 
  -3  14   6        9.64       20.33     10.88 o 
  -2  14   6        2.85        1.58      9.30 o 
  -1  14   6        9.11        2.10     13.62 o 
   0  14   6        2.47       -6.15     10.24 o 
   1  14   6        2.43        1.58      7.64 o 
   2  14   6        4.27        1.85      6.18 o 
 -17   1   7       25.79       34.19     17.75 o 
 -16   1   7       54.36       57.53     12.96 o 
 -15   1   7       31.95       36.09     11.03 o 
 -14   1   7       76.38       78.72     13.16 o 
 -13   1   7        0.89       -7.65     13.77 o 
 -12   1   7       55.71       65.08     11.90 o 
 -11   1   7       99.85      116.40     28.16 o 
 -10   1   7       83.70       87.53     11.46 o 
  -9   1   7      421.08      478.81     14.67 o 
  -8   1   7      779.98      795.08     17.93 o 
  -7   1   7      674.53      679.66     12.19 o 
  -6   1   7      588.39      650.04     11.88 o 
  -5   1   7      348.32      363.10      9.00 o 
  -4   1   7      238.63      247.55      9.19 o 
  -3   1   7       34.80       32.06      5.85 o 
  -2   1   7     2165.71     2221.48     23.50 o 
  -1   1   7       46.62       48.82      4.09 o 
   0   1   7     3144.80     3246.87     32.34 o 
   1   1   7      178.36      165.31      5.70 o 
   2   1   7     1819.64     1913.97     15.81 o 
   3   1   7      919.20      897.81     12.83 o 
   4   1   7      180.05      201.36      7.10 o 
   5   1   7      102.85      115.52     13.96 o 
   6   1   7        3.84        4.22      3.35 o 
   7   1   7      603.90      562.86     15.12 o 
   8   1   7        3.60       -1.22      3.98 o 
   9   1   7       73.77       73.51      7.84 o 
  10   1   7      519.07      498.32     16.21 o 
  11   1   7      161.13      159.26     16.34 o 
  12   1   7       32.58       44.91      7.41 o 
  13   1   7        0.86        3.45      6.10 o 
  14   1   7        5.98       12.85     14.08 o 
 -17   2   7       18.51       35.59     12.53 o 
 -16   2   7        0.00       -3.85      8.23 o 
 -15   2   7       59.44       51.51     12.63 o 
 -14   2   7        0.33       -8.08      8.88 o 
 -13   2   7       72.72       68.96     15.00 o 
 -12   2   7       16.46       13.25      8.00 o 
 -11   2   7       33.37       40.42      9.52 o 
 -10   2   7      182.21      160.88     19.89 o 
  -9   2   7      445.23      460.99     21.62 o 
  -8   2   7      157.70      137.65     14.59 o 
  -7   2   7      209.77      264.99     11.02 o 
  -6   2   7      397.04      398.37      9.46 o 
  -5   2   7      463.73      501.06     10.62 o 
  -4   2   7      433.12      416.01      9.65 o 
  -3   2   7      586.74      599.13     11.49 o 
  -2   2   7        1.59        4.84      2.37 o 
  -1   2   7      322.88      326.28     13.87 o 
   0   2   7       48.77       42.80      3.84 o 
   1   2   7     6255.47     6582.36     41.85 o 
   2   2   7      417.55      427.48     11.61 o 
   3   2   7       79.20      121.99      6.22 o 
   4   2   7        4.61        1.29      2.20 o 
   5   2   7      101.59      110.08      7.84 o 
   6   2   7       21.28       19.23      4.40 o 
   7   2   7      151.53      157.18     10.09 o 
   8   2   7      215.85      224.84     16.08 o 
   9   2   7      460.21      485.21     15.44 o 
  10   2   7      251.96      247.35     14.01 o 
  11   2   7        3.58       12.67      5.75 o 
  12   2   7        0.13      -12.40      8.26 o 
  13   2   7       16.06       10.31      9.12 o 
  14   2   7        1.95       -6.73     12.24 o 
 -16   3   7       75.07       75.29     20.81 o 
 -15   3   7       64.80       86.22     14.49 o 
 -14   3   7      123.02      121.21     15.79 o 
 -13   3   7        0.00       11.25      8.43 o 
 -12   3   7       24.40        9.15      7.79 o 
 -11   3   7       28.94       46.75     10.16 o 
 -10   3   7        3.83       -3.40      5.13 o 
  -9   3   7        0.05        1.80      5.49 o 
  -8   3   7      294.09      314.26     12.80 o 
  -7   3   7       69.74       45.40      6.34 o 
  -6   3   7        4.75        7.15      2.70 o 
  -5   3   7      281.75      268.17      9.83 o 
  -4   3   7        9.80       14.55      3.55 o 
  -3   3   7      358.62      363.32     11.07 o 
  -2   3   7     2304.72     2328.38     38.68 o 
  -1   3   7     5134.21     5350.30     51.91 o 
   0   3   7      543.15      427.59     16.70 o 
   1   3   7      563.67      601.84     12.19 o 
   2   3   7      360.01      359.70     10.38 o 
   3   3   7       32.68       28.23      3.51 o 
   4   3   7      147.85      132.93      7.23 o 
   5   3   7      170.14      172.64      7.73 o 
   6   3   7       61.63       63.78      6.63 o 
   7   3   7       27.41       20.26      4.81 o 
   8   3   7        1.03        5.42      4.02 o 
   9   3   7       15.97       18.85      6.39 o 
  10   3   7        0.64       -6.73      4.49 o 
  11   3   7      439.17      461.57     19.56 o 
  12   3   7        1.46        1.50      7.57 o 
  13   3   7       30.10       22.65     15.30 o 
  14   3   7        0.04      -10.98      7.32 o 
 -16   4   7        9.50       31.76     11.46 o 
 -15   4   7        7.98        4.86      8.19 o 
 -14   4   7        0.63       -4.28      7.36 o 
 -13   4   7      100.28      115.08     15.51 o 
 -12   4   7       28.16       40.37     19.28 o 
 -11   4   7      309.73      326.37     17.33 o 
 -10   4   7       46.83       47.19      8.38 o 
  -9   4   7       43.34       43.16     10.41 o 
  -8   4   7       15.66       13.70      6.70 o 
  -7   4   7      222.98      227.81     15.79 o 
  -6   4   7      490.48      481.78     18.60 o 
  -5   4   7        7.77       11.14      4.30 o 
  -4   4   7       59.52       68.34      6.21 o 
  -3   4   7      650.70      624.63     21.85 o 
  -2   4   7      236.31      196.65     14.32 o 
  -1   4   7      100.70       67.27      6.71 o 
   0   4   7      425.89      419.40     12.92 o 
   1   4   7      107.08       84.88      9.01 o 
   2   4   7        0.00        4.51      3.09 o 
   3   4   7      334.35      322.84      8.84 o 
   4   4   7        0.20        0.61      3.16 o 
   5   4   7      275.56      302.25     11.17 o 
   6   4   7      400.41      404.87     22.28 o 
   7   4   7      103.04      103.07     14.08 o 
   8   4   7      375.44      344.62     28.85 o 
   9   4   7       11.26       11.91      5.63 o 
  10   4   7      114.48      143.39     13.41 o 
  11   4   7      102.73      104.11     15.32 o 
  12   4   7        4.06       -3.01      7.59 o 
  13   4   7       97.02       96.33     16.46 o 
 -16   5   7       12.62       16.33     10.60 o 
 -15   5   7        7.51        4.13      9.30 o 
 -14   5   7        4.70       11.17     14.69 o 
 -13   5   7        0.37        2.99      7.75 o 
 -12   5   7        9.86       12.56      8.43 o 
 -11   5   7      134.24      140.27     15.13 o 
 -10   5   7     1142.38     1093.50     49.89 o 
  -9   5   7      157.98      149.43     14.49 o 
  -8   5   7       27.28       41.09     14.08 o 
  -7   5   7       82.23       84.21     13.16 o 
  -6   5   7      211.47      206.34     15.36 o 
  -5   5   7       86.66      113.27     10.96 o 
  -4   5   7        0.19        5.19      3.59 o 
  -3   5   7       11.43       10.50      3.94 o 
  -2   5   7      781.53      853.09     23.33 o 
  -1   5   7       15.02       15.51      7.16 o 
   0   5   7      826.00      923.12     20.02 o 
   1   5   7      415.67      422.32     12.27 o 
   2   5   7       37.59       34.84      5.74 o 
   3   5   7        2.86        7.93      3.66 o 
   4   5   7      415.06      390.86     12.57 o 
   5   5   7      351.35      365.56     12.58 o 
   6   5   7        3.96        6.17      5.31 o 
   7   5   7      311.37      320.08     28.29 o 
   8   5   7        0.00       -5.31      4.53 o 
   9   5   7      148.31      177.72     14.47 o 
  10   5   7        4.94        2.79      6.14 o 
  11   5   7       39.96       20.51     18.36 o 
  12   5   7        0.28       -4.17     13.47 o 
  13   5   7       75.51       87.72     16.63 o 
 -15   6   7       16.06       27.00     11.94 o 
 -14   6   7        8.44        9.99     15.30 o 
 -13   6   7        7.67       18.04      9.79 o 
 -12   6   7        0.09       -2.75      7.36 o 
 -11   6   7        5.97       14.55      8.62 o 
 -10   6   7      101.80      141.59     34.89 o 
  -9   6   7     1405.48     1425.39     52.95 o 
  -8   6   7       49.54       42.13     16.83 o 
  -7   6   7       32.72       41.09      9.06 o 
  -6   6   7       21.99       18.54     18.98 o 
  -5   6   7       14.31       20.53      5.01 o 
  -4   6   7       16.05       16.45      6.18 o 
  -3   6   7       43.70       41.74      6.03 o 
  -2   6   7       32.81       42.03      6.07 o 
  -1   6   7      262.42      288.18     12.63 o 
   0   6   7       10.13       27.33      5.41 o 
   1   6   7        1.56        0.62      3.31 o 
   2   6   7       61.41       71.56      7.14 o 
   3   6   7       14.55        7.54      3.97 o 
   4   6   7      104.66      113.70      9.90 o 
   5   6   7      149.64      171.58     11.09 o 
   6   6   7      270.86      266.17     13.90 o 
   7   6   7       24.21       24.67      7.31 o 
   8   6   7        1.86        3.90      5.63 o 
   9   6   7        0.29        3.34      5.51 o 
  10   6   7        0.42        9.56      8.62 o 
  11   6   7        1.08        1.81      8.53 o 
  12   6   7        6.59        4.22     16.83 o 
 -15   7   7        3.23        9.09      7.55 o 
 -14   7   7       33.00       17.87     10.36 o 
 -13   7   7        5.07        9.35      8.43 o 
 -12   7   7       13.80        9.30     16.22 o 
 -11   7   7      341.91      290.48     21.85 o 
 -10   7   7      295.82      306.33     22.29 o 
  -9   7   7      290.60      314.32     22.07 o 
  -8   7   7      929.09      881.63     29.63 o 
  -7   7   7       11.63       10.86     10.71 o 
  -6   7   7       85.81       59.30     10.82 o 
  -5   7   7       75.60       68.43     13.16 o 
  -4   7   7       19.50       35.33      7.83 o 
  -3   7   7      144.07      142.02     12.27 o 
  -2   7   7     1413.20     1503.21     27.89 o 
  -1   7   7       65.43       62.17      7.74 o 
   0   7   7      520.29      525.27     23.93 o 
   1   7   7       51.43       62.61      7.01 o 
   2   7   7       40.42       53.87      6.93 o 
   3   7   7       41.07       48.65      7.95 o 
   4   7   7       49.80       25.95      8.57 o 
   5   7   7     1190.87     1243.35     32.21 o 
   6   7   7      129.85      136.76     10.75 o 
   7   7   7        2.95       -2.17      5.45 o 
   8   7   7        7.43       11.93      6.11 o 
   9   7   7        8.90       11.46      8.43 o 
  10   7   7       10.02       13.47     12.24 o 
  11   7   7       55.00       40.14     12.03 o 
  12   7   7        8.20        8.26     10.39 o 
 -14   8   7        1.35        9.82     10.54 o 
 -13   8   7       21.15       17.77     14.86 o 
 -12   8   7      143.87      117.17     23.31 o 
 -11   8   7       26.18       30.36      8.17 o 
 -10   8   7        1.44       -0.32      6.11 o 
  -9   8   7       95.90       93.61     11.52 o 
  -8   8   7       20.51       23.22      7.20 o 
  -7   8   7      271.51      296.90     21.42 o 
  -6   8   7      612.69      567.45     24.57 o 
  -5   8   7      272.86      319.71     22.02 o 
  -4   8   7        2.04        4.43      4.05 o 
  -3   8   7       10.72        5.65      5.95 o 
  -2   8   7       30.50       32.76      6.67 o 
  -1   8   7        2.30       -2.36      4.38 o 
   0   8   7       34.21       31.97      6.73 o 
   1   8   7       58.74       61.77      7.52 o 
   2   8   7      335.51      329.14     16.52 o 
   3   8   7       28.63       39.35      8.53 o 
   4   8   7      566.78      594.64     17.78 o 
   5   8   7      126.88      124.30     10.46 o 
   6   8   7        4.33        3.68      4.71 o 
   7   8   7       30.36       26.73      7.42 o 
   8   8   7        9.40       11.02     10.39 o 
   9   8   7        3.55       -7.96      7.35 o 
  10   8   7        0.98       -4.48      8.19 o 
  11   8   7       10.00        6.51      9.24 o 
 -13   9   7       15.75       16.33      8.70 o 
 -12   9   7        3.59        5.03      7.47 o 
 -11   9   7      100.85       86.79     11.59 o 
 -10   9   7       55.53       55.07     14.08 o 
  -9   9   7       50.10       49.06     18.67 o 
  -8   9   7       19.67        4.52      7.75 o 
  -7   9   7       58.46       48.93     11.23 o 
  -6   9   7        3.14       -2.80      8.88 o 
  -5   9   7       24.71       17.86      9.18 o 
  -4   9   7        0.62       -7.08      6.76 o 
  -3   9   7        8.90        7.57      4.86 o 
  -2   9   7      222.45      201.45     14.02 o 
  -1   9   7       71.83       68.45      9.50 o 
   0   9   7        1.73       -4.27      5.62 o 
   1   9   7      399.27      375.09     15.55 o 
   2   9   7      731.56      772.48     23.98 o 
   3   9   7      346.01      292.01     22.09 o 
   4   9   7      379.37      407.16     30.27 o 
   5   9   7       23.50       23.40      6.20 o 
   6   9   7       96.85       62.49     11.40 o 
   7   9   7       28.79       21.14      7.76 o 
   8   9   7       11.37        1.89     17.75 o 
   9   9   7        1.48        4.99      8.19 o 
  10   9   7       20.56        9.32     11.02 o 
 -12  10   7       16.90       15.19     10.15 o 
 -11  10   7       10.88        8.60      9.06 o 
 -10  10   7        3.42       -7.36      6.90 o 
  -9  10   7       53.29       36.00     11.76 o 
  -8  10   7       32.74       49.85     11.90 o 
  -7  10   7       74.39       51.09     11.23 o 
  -6  10   7      115.70      129.15     24.48 o 
  -5  10   7      263.97      237.33     20.53 o 
  -4  10   7        1.28        9.50      7.92 o 
  -3  10   7      123.15      118.64     14.58 o 
  -2  10   7      108.33      113.01     10.32 o 
  -1  10   7        0.80       -0.71      4.53 o 
   0  10   7      462.03      452.89     19.28 o 
   1  10   7      952.16      953.70     49.58 o 
   2  10   7       44.19       56.41      7.46 o 
   3  10   7      105.35      110.52     11.94 o 
   4  10   7       25.02       17.84      5.83 o 
   5  10   7        0.28       -2.67      5.25 o 
   6  10   7       30.76       15.90      5.78 o 
   7  10   7        0.08       -4.35      5.71 o 
   8  10   7       35.64       10.13      7.49 o 
   9  10   7        4.01        7.35      8.80 o 
 -11  11   7        6.13        9.56     14.08 o 
 -10  11   7        7.86       10.71     10.10 o 
  -9  11   7        7.61       10.53      9.30 o 
  -8  11   7        6.69        1.88      8.37 o 
  -7  11   7       11.93        4.55      8.04 o 
  -6  11   7      144.98      129.36     16.46 o 
  -5  11   7       18.98       26.96     10.10 o 
  -4  11   7       27.50       16.75      9.40 o 
  -3  11   7        0.29        3.15      7.75 o 
  -2  11   7       55.06       64.97      8.70 o 
  -1  11   7       68.93       67.38      9.29 o 
   0  11   7        0.21        4.08      5.04 o 
   1  11   7       87.88       96.12     12.80 o 
   2  11   7        5.79       21.15      6.82 o 
   3  11   7       79.80       82.23     20.44 o 
   4  11   7       12.66        6.95      5.97 o 
   5  11   7        0.79        1.01      5.78 o 
   6  11   7        4.87       12.75      6.63 o 
   7  11   7        2.55        4.13      9.70 o 
   8  11   7       22.27       37.75     15.61 o 
  -9  12   7        5.43       31.26     11.85 o 
  -8  12   7       10.42       12.92      9.56 o 
  -7  12   7       93.91       86.35     26.01 o 
  -6  12   7        0.67       10.48      9.12 o 
  -5  12   7       19.56       12.17      8.94 o 
  -4  12   7       14.83        6.30      8.97 o 
  -3  12   7        0.09       -0.19     15.30 o 
  -2  12   7        9.26       12.60      6.19 o 
  -1  12   7        6.31        8.19      8.57 o 
   0  12   7        2.03        6.90      5.96 o 
   1  12   7       17.97       17.63      8.80 o 
   2  12   7       12.24       22.35      6.53 o 
   3  12   7       64.96       63.47     15.96 o 
   4  12   7        1.64        3.09      5.43 o 
   5  12   7       70.44      100.21     13.29 o 
   6  12   7        0.84       10.26      6.88 o 
   7  12   7       11.28       14.63      7.94 o 
  -7  13   7        0.15       -6.53      7.93 o 
  -6  13   7        7.48      -10.15      6.77 o 
  -5  13   7        7.54       21.41     33.05 o 
  -4  13   7        1.08        2.96     10.71 o 
  -3  13   7        5.14       12.40      9.96 o 
  -2  13   7        2.31        1.72      9.06 o 
  -1  13   7        1.67        8.95      6.47 o 
   0  13   7       33.07       24.05      7.69 o 
   1  13   7        0.46        7.46      6.09 o 
   2  13   7       11.27        9.48      6.81 o 
   3  13   7        8.09       12.94      5.73 o 
   4  13   7        1.34        5.61      6.06 o 
  -4  14   7        0.03        4.16      9.67 o 
  -3  14   7        0.89        8.84      9.70 o 
  -2  14   7        9.51        6.12     10.39 o 
  -1  14   7        0.00        6.12     15.91 o 
   0  14   7        9.71        4.58      8.25 o 
   1  14   7        1.42       -3.15      5.85 o 
 -16   0   8        0.48       -3.06     11.63 o 
 -15   0   8        8.08       -9.18      9.79 o 
 -14   0   8        0.90       -3.06      9.79 o 
 -13   0   8      468.09      444.39     32.44 o 
 -12   0   8        5.56        4.28      9.79 o 
 -11   0   8        0.08        0.61      8.57 o 
 -10   0   8      207.70      193.43     23.87 o 
  -9   0   8      202.99      238.72     24.48 o 
  -8   0   8       39.64       36.98      6.32 o 
  -7   0   8       95.38      114.73      9.51 o 
  -6   0   8       94.76      100.82      8.97 o 
  -5   0   8      347.61      315.98     12.72 o 
  -4   0   8       73.10       77.12      7.65 o 
  -3   0   8      840.39      936.62     21.21 o 
  -2   0   8     7061.24     7212.17     72.38 o 
  -1   0   8     7375.67     7494.05     73.63 o 
   0   0   8     2451.45     2423.48     33.68 o 
   1   0   8      120.30      140.24      8.25 o 
   2   0   8     7280.53     7111.95     58.13 o 
   3   0   8        8.32       12.74      2.91 o 
   4   0   8      908.00      888.80     24.86 o 
   5   0   8     1999.10     2004.57     39.79 o 
   6   0   8      476.74      434.55     18.79 o 
   7   0   8      517.54      523.16     21.63 o 
   8   0   8       64.00       59.58     10.36 o 
   9   0   8        2.78        6.97      6.70 o 
  10   0   8       39.13       18.67      8.66 o 
  11   0   8      140.21      185.51     35.81 o 
  12   0   8       82.41       82.26     20.51 o 
  13   0   8        4.60        1.84     12.24 o 
 -17   1   8        1.73       -0.31      9.49 o 
 -16   1   8        2.30       -6.12      8.66 o 
 -15   1   8        0.33       -8.74     15.30 o 
 -14   1   8       94.78       93.03     23.26 o 
 -13   1   8        0.32        4.59      7.75 o 
 -12   1   8       27.20       28.77      9.09 o 
 -11   1   8      201.04      171.64     16.23 o 
 -10   1   8        0.38       -4.43      5.58 o 
  -9   1   8        5.41        3.52      5.14 o 
  -8   1   8       30.39       37.03      7.43 o 
  -7   1   8       10.34       15.72      3.85 o 
  -6   1   8     1069.90     1063.90     16.29 o 
  -5   1   8      641.25      622.55     12.28 o 
  -4   1   8      132.10      139.40      9.05 o 
  -3   1   8      124.69      141.17      7.44 o 
  -2   1   8       25.68       23.17      3.51 o 
  -1   1   8     2839.73     2959.75     27.94 o 
   0   1   8      121.18       98.61      5.62 o 
   1   1   8      766.11      783.06     11.29 o 
   2   1   8      309.06      280.48     12.59 o 
   3   1   8     1735.45     1811.84     20.08 o 
   4   1   8        8.09       15.82      2.91 o 
   5   1   8      342.24      407.64     12.54 o 
   6   1   8      332.58      317.47     12.75 o 
   7   1   8       84.52       95.91      8.64 o 
   8   1   8       38.99       47.78     10.25 o 
   9   1   8       51.42       47.69      6.99 o 
  10   1   8        4.30        1.93      4.66 o 
  11   1   8        7.61       15.74      5.65 o 
  12   1   8       44.04       68.41      8.78 o 
  13   1   8        2.81        5.69     12.24 o 
 -16   2   8       12.53       19.95     14.08 o 
 -15   2   8       29.20       43.62     11.59 o 
 -14   2   8       26.93       13.98      9.30 o 
 -13   2   8       37.97       32.56     10.41 o 
 -12   2   8       67.61       60.21     10.79 o 
 -11   2   8       28.98       24.07      8.88 o 
 -10   2   8        7.91        5.42      6.01 o 
  -9   2   8        5.35        6.73      4.59 o 
  -8   2   8      374.47      380.28     20.52 o 
  -7   2   8      325.60      286.29     18.80 o 
  -6   2   8      175.80      187.13      9.85 o 
  -5   2   8      173.96      182.18      7.82 o 
  -4   2   8       13.08       12.07      3.03 o 
  -3   2   8       89.89       90.69      7.51 o 
  -2   2   8      603.85      564.09     11.63 o 
  -1   2   8       40.98       42.52      4.33 o 
   0   2   8     5301.64     5559.02     42.26 o 
   1   2   8        0.00       -0.48      1.92 o 
   2   2   8        0.05        2.72      1.82 o 
   3   2   8      109.25      133.06     11.52 o 
   4   2   8        4.85        4.81      2.64 o 
   5   2   8       20.67       27.55      4.87 o 
   6   2   8      367.09      356.76     12.19 o 
   7   2   8      611.67      587.58     16.17 o 
   8   2   8      265.56      265.34     18.55 o 
   9   2   8        1.13        0.10      4.00 o 
  10   2   8      479.39      475.74     19.28 o 
  11   2   8        3.01        5.08      5.88 o 
  12   2   8        0.62       -0.78      7.05 o 
  13   2   8        5.25        5.57     10.41 o 
 -16   3   8        7.28       11.22      9.73 o 
 -15   3   8       28.01       52.18     12.28 o 
 -14   3   8        8.65        0.10      9.18 o 
 -13   3   8      146.76      173.68     18.12 o 
 -12   3   8       36.84       39.31      9.93 o 
 -11   3   8        1.66        6.35      6.32 o 
 -10   3   8       94.60       89.08      9.49 o 
  -9   3   8       19.12       19.79      5.65 o 
  -8   3   8      103.23      122.35     10.55 o 
  -7   3   8        3.58        8.62      4.29 o 
  -6   3   8       65.76       56.64      4.88 o 
  -5   3   8      141.69      140.05      7.48 o 
  -4   3   8      169.89      192.50     12.02 o 
  -3   3   8       20.30       28.63      4.10 o 
  -2   3   8      275.63      315.49     10.07 o 
  -1   3   8     2184.06     2341.71     25.42 o 
   0   3   8       35.35       47.34      4.52 o 
   1   3   8       46.16       48.97      4.10 o 
   2   3   8        9.52       14.71      3.71 o 
   3   3   8      183.63      163.90      8.13 o 
   4   3   8       67.91       71.28      5.67 o 
   5   3   8       15.61       13.29      3.40 o 
   6   3   8        2.99        3.33      4.70 o 
   7   3   8       54.51       47.46      7.95 o 
   8   3   8       19.40       15.38      7.63 o 
   9   3   8      118.24      117.85     12.34 o 
  10   3   8      150.09      152.02     13.95 o 
  11   3   8       13.54       16.63      7.53 o 
  12   3   8       16.57       15.64      9.18 o 
  13   3   8       99.83      145.99     19.52 o 
 -16   4   8       21.07       38.79     12.53 o 
 -15   4   8        2.27       12.92      9.56 o 
 -14   4   8       45.95       41.66     11.46 o 
 -13   4   8        1.35        9.73      8.19 o 
 -12   4   8      206.04      216.62     19.46 o 
 -11   4   8        6.32        7.04      7.35 o 
 -10   4   8       27.52       25.05      7.51 o 
  -9   4   8       90.74       94.23     10.01 o 
  -8   4   8      126.93      100.98     10.10 o 
  -7   4   8      122.09      128.56     12.55 o 
  -6   4   8       59.85       58.87      8.87 o 
  -5   4   8      220.46      180.47      9.69 o 
  -4   4   8      111.33      110.38      8.10 o 
  -3   4   8      879.11      942.47     19.15 o 
  -2   4   8      929.61      913.02     36.44 o 
  -1   4   8      675.36      636.97     16.20 o 
   0   4   8       80.03       70.43      7.29 o 
   1   4   8      663.64      675.20     11.96 o 
   2   4   8       14.36       21.18      4.37 o 
   3   4   8       89.25       88.57      7.35 o 
   4   4   8       25.25       24.74      4.66 o 
   5   4   8       10.17        7.41      4.06 o 
   6   4   8       53.85       61.47     16.65 o 
   7   4   8        0.99       -6.07      4.05 o 
   8   4   8       21.76       15.94      6.57 o 
   9   4   8       58.88       58.23      9.68 o 
  10   4   8      159.86      155.08     14.32 o 
  11   4   8       71.20       72.78     13.77 o 
  12   4   8       28.05       11.48     10.10 o 
  13   4   8       83.43      101.62     17.35 o 
 -16   5   8        8.52        6.73      9.84 o 
 -15   5   8       10.08        2.93      9.30 o 
 -14   5   8        0.01       -2.89      7.49 o 
 -13   5   8        0.22       -0.82      8.57 o 
 -12   5   8        7.46        9.47      9.79 o 
 -11   5   8      239.91      239.37     15.41 o 
 -10   5   8       38.05       48.17      8.34 o 
  -9   5   8      138.62      145.24     19.28 o 
  -8   5   8       39.24       27.37     13.47 o 
  -7   5   8       41.76       47.61     12.85 o 
  -6   5   8      335.29      268.61     42.54 o 
  -5   5   8       13.07       18.93      4.81 o 
  -4   5   8       31.97       23.79      5.09 o 
  -3   5   8        5.41        8.30      4.09 o 
  -2   5   8        4.78        7.68      3.82 o 
  -1   5   8       58.15       66.75      7.07 o 
   0   5   8        5.40        8.04      3.94 o 
   1   5   8       36.62       31.18      8.12 o 
   2   5   8      530.59      585.69     15.13 o 
   3   5   8       26.70       27.50      5.12 o 
   4   5   8        3.26       -0.06      3.72 o 
   5   5   8       17.44       27.71      5.58 o 
   6   5   8      411.21      425.68     24.73 o 
   7   5   8        0.26        2.73      5.67 o 
   8   5   8       96.12      108.67     11.57 o 
   9   5   8       61.89       66.53      9.94 o 
  10   5   8       36.90       36.16      9.24 o 
  11   5   8       14.54        2.93      8.87 o 
  12   5   8        0.14       -5.48      7.32 o 
 -15   6   8       17.89       30.21     21.73 o 
 -14   6   8        4.59        4.97      8.87 o 
 -13   6   8       80.16       64.02     12.90 o 
 -12   6   8       95.20      107.62     15.15 o 
 -11   6   8       84.49       89.81     13.59 o 
 -10   6   8      694.39      756.08     28.53 o 
  -9   6   8      380.79      357.80     26.93 o 
  -8   6   8      501.73      518.16     34.28 o 
  -7   6   8      257.04      233.71     32.14 o 
  -6   6   8      132.93      121.47     13.63 o 
  -5   6   8       74.09       71.85     10.79 o 
  -4   6   8      226.83      214.61     15.06 o 
  -3   6   8      123.55      114.69      9.46 o 
  -2   6   8        2.64        1.79      4.29 o 
  -1   6   8      559.20      571.48     21.55 o 
   0   6   8      183.61      188.17     12.12 o 
   1   6   8      172.06      240.20     17.74 o 
   2   6   8      505.66      495.86     17.58 o 
   3   6   8      180.13      187.93     11.36 o 
   4   6   8        0.65        1.31      4.10 o 
   5   6   8       35.38       41.13      6.57 o 
   6   6   8      311.75      291.53     14.95 o 
   7   6   8       95.28       98.80     11.39 o 
   8   6   8       15.68       24.13      7.15 o 
   9   6   8        5.60        7.84      6.38 o 
  10   6   8       26.57       24.47     10.54 o 
  11   6   8       26.32       45.91     15.91 o 
  12   6   8       58.29       36.75     12.63 o 
 -14   7   8        2.43       -9.68      6.45 o 
 -13   7   8        0.29       14.69     14.08 o 
 -12   7   8        8.26        8.22      8.19 o 
 -11   7   8       10.02       22.81     20.20 o 
 -10   7   8       43.08       67.71     12.55 o 
  -9   7   8       47.06       40.33     10.16 o 
  -8   7   8        0.31        8.11      8.00 o 
  -7   7   8       80.31      117.64     15.00 o 
  -6   7   8      183.50      152.67     26.63 o 
  -5   7   8      387.58      388.99     20.29 o 
  -4   7   8       28.42       43.66      7.19 o 
  -3   7   8      119.32      161.63     11.78 o 
  -2   7   8        5.42        1.08      5.30 o 
  -1   7   8        3.05        5.04      5.06 o 
   0   7   8      142.25      143.83     11.29 o 
   1   7   8        5.63        5.90      4.42 o 
   2   7   8       33.98       43.17      7.51 o 
   3   7   8       84.07       84.97      9.24 o 
   4   7   8      131.11      131.68     10.52 o 
   5   7   8      211.19      238.68     13.98 o 
   6   7   8      119.82      123.19     11.93 o 
   7   7   8       53.54       42.25      8.70 o 
   8   7   8       90.48       91.23     11.53 o 
   9   7   8      105.58       87.48     11.26 o 
  10   7   8        9.24       17.59     10.11 o 
  11   7   8        1.24       10.83     23.57 o 
 -14   8   8        0.30        6.73      9.95 o 
 -13   8   8        6.69        7.65      9.09 o 
 -12   8   8       31.30       27.91      9.15 o 
 -11   8   8        5.02       12.00      7.67 o 
 -10   8   8       55.60       52.37     10.32 o 
  -9   8   8        1.87       10.40      6.79 o 
  -8   8   8      715.86      684.48     27.69 o 
  -7   8   8      217.83      225.50     19.46 o 
  -6   8   8      718.94      713.37     43.46 o 
  -5   8   8        0.06       -1.99      6.76 o 
  -4   8   8        4.91        9.98      5.63 o 
  -3   8   8       27.68       25.25      6.41 o 
  -2   8   8        0.02        7.66      5.15 o 
  -1   8   8       69.82      106.99     10.54 o 
   0   8   8      248.23      250.91     15.48 o 
   1   8   8        0.23       -1.78      4.40 o 
   2   8   8      299.41      304.66     15.34 o 
   3   8   8       84.13      112.36     18.91 o 
   4   8   8       25.47       44.09      8.22 o 
   5   8   8        4.56        6.97      6.27 o 
   6   8   8        0.95        6.33      4.88 o 
   7   8   8       16.53       10.82      6.74 o 
   8   8   8        3.90       -1.59      6.26 o 
   9   8   8        9.61       -0.06      8.68 o 
  10   8   8        1.69        9.18      9.95 o 
  11   8   8        0.09       -2.05     10.71 o 
 -13   9   8        9.66        0.97     13.16 o 
 -12   9   8        9.06        5.46     10.36 o 
 -11   9   8       83.44       60.86     13.33 o 
 -10   9   8        1.22        3.36      8.57 o 
  -9   9   8        0.02        4.93      8.19 o 
  -8   9   8      121.69      135.92     16.66 o 
  -7   9   8        0.65        3.71      7.57 o 
  -6   9   8       76.54       84.37     13.59 o 
  -5   9   8       59.09       59.89     12.10 o 
  -4   9   8       85.60       72.38     17.75 o 
  -3   9   8      157.76      203.44     14.30 o 
  -2   9   8        4.44        6.70      6.18 o 
  -1   9   8       58.86       73.07      9.54 o 
   0   9   8       77.70       80.91     20.23 o 
   1   9   8       38.93       32.37      7.62 o 
   2   9   8      460.08      490.05     26.92 o 
   3   9   8       57.02       55.57      7.95 o 
   4   9   8       21.68       43.95     10.13 o 
   5   9   8       44.31       53.35      7.33 o 
   6   9   8        6.64        1.06      5.13 o 
   7   9   8       12.42       11.83      7.19 o 
   8   9   8       43.81       24.54      8.71 o 
   9   9   8       20.01       24.04     10.79 o 
  10   9   8        2.58        5.05     23.26 o 
 -12  10   8       34.78       10.91      9.84 o 
 -11  10   8       20.57       25.33     10.28 o 
 -10  10   8        0.04      -11.69      7.79 o 
  -9  10   8        5.84       -1.04      8.00 o 
  -8  10   8       53.94       55.77     15.30 o 
  -7  10   8        5.08       -5.69      6.67 o 
  -6  10   8       10.87        5.12      7.92 o 
  -5  10   8       19.10        7.02      7.92 o 
  -4  10   8       75.83       74.34     13.59 o 
  -3  10   8        4.41        8.35      6.11 o 
  -2  10   8       35.72       30.39      9.84 o 
  -1  10   8      293.23      309.47     18.52 o 
   0  10   8      238.50      238.29     35.20 o 
   1  10   8       77.23       64.05      8.91 o 
   2  10   8        1.36        1.69      5.38 o 
   3  10   8       47.89       29.04      6.10 o 
   4  10   8        0.29        3.60      5.56 o 
   5  10   8        3.76        8.82      6.04 o 
   6  10   8        4.12       16.07      7.82 o 
   7  10   8      110.52       81.88     25.28 o 
   8  10   8        0.09        4.26      9.06 o 
   9  10   8        0.11        2.74      9.06 o 
 -11  11   8       15.69       12.49     10.79 o 
 -10  11   8        0.64       -0.86      8.97 o 
  -9  11   8        9.85        0.25      8.80 o 
  -8  11   8        5.65       -8.57      9.18 o 
  -7  11   8        0.13       -0.27      7.65 o 
  -6  11   8       18.73       28.83     22.04 o 
  -5  11   8      164.86      169.33     35.50 o 
  -4  11   8        0.60       -0.68      7.65 o 
  -3  11   8      141.69      126.11     35.50 o 
  -2  11   8      116.32      111.05     10.87 o 
  -1  11   8       13.09        9.04      6.10 o 
   0  11   8       92.02       96.71     21.42 o 
   1  11   8        0.24        6.97      7.70 o 
   2  11   8        3.65       -5.50      6.31 o 
   3  11   8        0.16        1.01      5.85 o 
   4  11   8        0.01        2.46      5.64 o 
   5  11   8        6.78       11.73      6.49 o 
   6  11   8        2.31        6.06      6.33 o 
   7  11   8       35.38       36.42     12.98 o 
  -9  12   8       15.88       24.44     11.41 o 
  -8  12   8        1.64        9.89      9.26 o 
  -7  12   8        0.06        5.87      9.51 o 
  -6  12   8       44.20       26.15     10.73 o 
  -5  12   8       11.84       26.17     10.72 o 
  -4  12   8        1.77        0.61      8.43 o 
  -3  12   8       12.62       37.04     25.40 o 
  -2  12   8        0.08        8.09      9.73 o 
  -1  12   8        4.16        8.22      6.58 o 
   0  12   8        7.67        2.41      5.77 o 
   1  12   8        2.96       12.26      6.22 o 
   2  12   8        1.68        3.29      5.79 o 
   3  12   8       14.87       12.88      6.51 o 
   4  12   8       22.05       11.52      7.20 o 
   5  12   8        1.38       -2.42      6.20 o 
   6  12   8        0.69       -4.62      6.02 o 
  -7  13   8       66.35       73.36     15.79 o 
  -6  13   8       48.77       48.04     13.67 o 
  -5  13   8        0.15        1.50      8.53 o 
  -4  13   8        3.13        4.28      9.06 o 
  -3  13   8       17.32       21.54     11.17 o 
  -2  13   8        0.59       13.02     10.36 o 
  -1  13   8       14.04       13.53      7.05 o 
   0  13   8       13.77       12.44      7.50 o 
   1  13   8       26.09       33.89     10.30 o 
   2  13   8       65.88       39.75     29.15 o 
   3  13   8        0.35        4.91      7.86 o 
 -16   1   9        3.35       -1.78      8.62 o 
 -15   1   9       32.51       47.44     12.55 o 
 -14   1   9        8.47        2.11     11.94 o 
 -13   1   9        2.69       13.53     11.63 o 
 -12   1   9       22.80       41.00     11.02 o 
 -11   1   9       14.12        1.30     15.91 o 
 -10   1   9      258.76      245.61     18.82 o 
  -9   1   9        2.06        2.18      7.35 o 
  -8   1   9       22.27       21.02      5.22 o 
  -7   1   9      106.57      126.80      7.47 o 
  -6   1   9       84.67       90.84      6.42 o 
  -5   1   9       26.93       20.98      3.62 o 
  -4   1   9      184.89      181.82      8.14 o 
  -3   1   9       53.30       53.52      4.99 o 
  -2   1   9      257.56      246.74      8.34 o 
  -1   1   9       25.80       39.18      4.31 o 
   0   1   9       20.70       29.26      3.74 o 
   1   1   9     1342.44     1393.92     17.60 o 
   2   1   9     1106.52     1143.01     16.57 o 
   3   1   9      111.26      153.23     11.08 o 
   4   1   9        3.94        1.26      3.89 o 
   5   1   9        8.45        9.35      4.20 o 
   6   1   9     2077.90     2062.98     30.77 o 
   7   1   9       75.27       78.97      8.48 o 
   8   1   9        0.34        0.68      4.27 o 
   9   1   9       99.30       97.36      9.88 o 
  10   1   9      146.40      143.07     12.41 o 
  11   1   9       24.41       25.58      7.76 o 
  12   1   9        3.23        6.39      6.55 o 
  13   1   9        3.20       -3.45      7.75 o 
 -16   2   9        0.44       -0.04      8.80 o 
 -15   2   9      103.21       83.52     20.20 o 
 -14   2   9       68.36       61.75     12.72 o 
 -13   2   9       88.78       90.71     14.02 o 
 -12   2   9        0.93        0.69      8.57 o 
 -11   2   9       20.95       22.56     20.51 o 
 -10   2   9        0.12        1.18      6.01 o 
  -9   2   9      192.28      187.81     12.23 o 
  -8   2   9       10.11       17.69      5.21 o 
  -7   2   9       16.23        8.64      4.37 o 
  -6   2   9      190.76      218.40      9.00 o 
  -5   2   9      578.16      567.82     12.63 o 
  -4   2   9      557.31      562.00     20.85 o 
  -3   2   9      205.73      206.86      8.75 o 
  -2   2   9      762.74      869.91     27.21 o 
  -1   2   9        1.36        2.00      2.69 o 
   0   2   9      398.60      373.92     14.33 o 
   1   2   9     1226.30     1226.02     15.43 o 
   2   2   9       11.66        8.72      4.86 o 
   3   2   9      111.04      142.05      9.01 o 
   4   2   9       17.31        8.28      3.84 o 
   5   2   9       16.63       24.44      5.01 o 
   6   2   9        0.01        0.67      3.84 o 
   7   2   9      379.77      383.06     16.34 o 
   8   2   9      121.31      150.02     15.88 o 
   9   2   9       38.51       41.18      8.41 o 
  10   2   9      179.23      203.25     23.51 o 
  11   2   9        6.98        4.75      6.31 o 
  12   2   9       11.91        9.04      7.05 o 
  13   2   9       13.44       12.75     16.53 o 
 -16   3   9        0.76        1.53      8.97 o 
 -15   3   9        3.71       -0.13      8.43 o 
 -14   3   9       26.85       36.69     11.41 o 
 -13   3   9       38.68       34.68      9.93 o 
 -12   3   9      104.41       93.47     13.77 o 
 -11   3   9        7.07        7.62      6.45 o 
 -10   3   9       30.32       27.43      9.49 o 
  -9   3   9       47.30       39.55      7.16 o 
  -8   3   9       21.73       36.98      6.57 o 
  -7   3   9      265.03      265.17     24.12 o 
  -6   3   9       20.54       18.16      3.82 o 
  -5   3   9      284.43      309.41      9.83 o 
  -4   3   9      450.86      462.92     11.84 o 
  -3   3   9       30.00       62.75      6.63 o 
  -2   3   9       37.60       28.23      4.68 o 
  -1   3   9     1446.56     1534.65     20.69 o 
   0   3   9     1723.05     1876.19     25.27 o 
   1   3   9      140.62      158.89     10.56 o 
   2   3   9       81.58       95.97      8.53 o 
   3   3   9      100.48      130.22     11.61 o 
   4   3   9       79.17       74.35      7.69 o 
   5   3   9      330.15      319.78     16.19 o 
   6   3   9      232.46      252.61     15.97 o 
   7   3   9       93.22       92.00     10.57 o 
   8   3   9        0.70       -0.58      4.92 o 
   9   3   9      321.26      349.07     21.31 o 
  10   3   9       67.72       65.21     11.19 o 
  11   3   9        3.75        1.65      5.77 o 
  12   3   9        5.38        8.14      8.25 o 
 -16   4   9       29.15       43.73     12.72 o 
 -15   4   9        6.16        9.22     11.02 o 
 -14   4   9       48.23       29.99     10.79 o 
 -13   4   9       14.45       19.11      8.97 o 
 -12   4   9       27.07       39.66     11.02 o 
 -11   4   9       23.03       29.38     17.14 o 
 -10   4   9      163.22      184.41     13.63 o 
  -9   4   9      201.73      190.60     15.35 o 
  -8   4   9      248.05      287.95     18.98 o 
  -7   4   9       21.94       21.58      5.92 o 
  -6   4   9        1.70        0.20      4.00 o 
  -5   4   9      631.04      657.67     14.50 o 
  -4   4   9      242.35      249.99     10.96 o 
  -3   4   9      571.56      567.77     14.48 o 
  -2   4   9      255.80      252.16     10.74 o 
  -1   4   9       60.45       87.70      9.10 o 
   0   4   9       20.96       20.22      3.76 o 
   1   4   9       17.09       20.39      4.34 o 
   2   4   9       36.95       34.77      5.15 o 
   3   4   9       10.10        8.12      3.96 o 
   4   4   9        1.45        2.55      3.63 o 
   5   4   9      168.31      163.09     10.27 o 
   6   4   9       42.44       29.35      7.50 o 
   7   4   9       74.53       73.07     17.37 o 
   8   4   9       11.86        4.48      5.75 o 
   9   4   9      593.02      565.04     24.40 o 
  10   4   9        0.04        0.23      6.44 o 
  11   4   9       10.24        9.17     10.71 o 
  12   4   9       37.63       29.81     12.06 o 
 -15   5   9       36.86       46.12     20.81 o 
 -14   5   9        0.23       -8.70      7.04 o 
 -13   5   9        4.48       -5.83     11.32 o 
 -12   5   9       95.66      112.09     15.30 o 
 -11   5   9        0.45        2.12      5.31 o 
 -10   5   9       48.67       60.96      9.17 o 
  -9   5   9      135.63      137.21     12.01 o 
  -8   5   9      342.10      351.11     22.06 o 
  -7   5   9        0.29        4.30      7.96 o 
  -6   5   9      200.86      246.05     17.96 o 
  -5   5   9       48.20       53.20      6.72 o 
  -4   5   9        7.52        7.69      5.55 o 
  -3   5   9     1498.76     1614.72     27.89 o 
  -2   5   9       96.23       99.77      8.87 o 
  -1   5   9       60.65       55.53      8.70 o 
   0   5   9       13.35       18.85      5.45 o 
   1   5   9      479.80      431.99     13.47 o 
   2   5   9       97.24       99.00      8.33 o 
   3   5   9        1.81       -0.71      3.52 o 
   4   5   9       58.83       84.66      8.36 o 
   5   5   9        0.97        3.66      4.70 o 
   6   5   9      102.76      107.49     15.67 o 
   7   5   9      565.07      583.53     21.48 o 
   8   5   9        7.93       17.07      6.66 o 
   9   5   9       20.15       29.08      8.13 o 
  10   5   9       20.95       25.89      8.23 o 
  11   5   9        0.04       -1.28      7.49 o 
  12   5   9        0.64        2.90      9.30 o 
 -15   6   9        0.93       -4.49      8.68 o 
 -14   6   9       46.07       52.96     19.28 o 
 -13   6   9        9.40       17.40     13.47 o 
 -12   6   9       34.48       28.31     11.02 o 
 -11   6   9        0.01        6.12      5.88 o 
 -10   6   9       62.19       56.57     11.66 o 
  -9   6   9       97.43      118.72     14.49 o 
  -8   6   9       27.94       47.78     10.36 o 
  -7   6   9       77.77       88.03     14.38 o 
  -6   6   9       12.74       21.59      8.62 o 
  -5   6   9        0.04        9.56      6.45 o 
  -4   6   9      326.88      335.56     18.35 o 
  -3   6   9      115.12      147.26     14.51 o 
  -2   6   9        7.46        5.01      4.59 o 
  -1   6   9       52.74       50.03      7.55 o 
   0   6   9      434.79      432.19     15.85 o 
   1   6   9        7.76        5.35      4.29 o 
   2   6   9       65.61       73.65      7.95 o 
   3   6   9       15.51        8.97      4.72 o 
   4   6   9       98.03      119.00     12.63 o 
   5   6   9       77.79       68.97     10.25 o 
   6   6   9      404.73      403.93     16.24 o 
   7   6   9        0.41        0.31      6.08 o 
   8   6   9       36.46       35.70      8.46 o 
   9   6   9       20.14       18.97      7.20 o 
  10   6   9        3.44        3.80      8.15 o 
  11   6   9       27.33       37.35     12.76 o 
 -14   7   9       24.71       18.06     12.85 o 
 -13   7   9       17.02        7.55      7.65 o 
 -12   7   9      194.40      242.27     22.34 o 
 -11   7   9        4.06        9.61     10.71 o 
 -10   7   9        9.31       -1.31      7.49 o 
  -9   7   9      586.88      575.67    107.42 o 
  -8   7   9      811.36      851.69     31.15 o 
  -7   7   9       18.70        5.93      8.43 o 
  -6   7   9       57.72       21.27      9.30 o 
  -5   7   9       91.91       96.35     13.33 o 
  -4   7   9       50.87       60.47      8.40 o 
  -3   7   9      478.05      484.12     17.30 o 
  -2   7   9      263.80      262.72     15.13 o 
  -1   7   9       17.53       22.10     13.72 o 
   0   7   9      849.80      842.01     27.04 o 
   1   7   9      166.83      194.64     22.65 o 
   2   7   9      482.21      518.85     16.32 o 
   3   7   9       58.35       39.21      6.94 o 
   4   7   9        0.05       -0.58      4.80 o 
   5   7   9     1225.35     1293.51     27.39 o 
   6   7   9      403.84      391.35     16.35 o 
   7   7   9        0.25       -7.54      5.03 o 
   8   7   9        0.00        9.36      6.11 o 
   9   7   9        1.13        8.38      6.70 o 
  10   7   9       10.64        8.68      9.93 o 
  11   7   9        0.15       -4.03      9.06 o 
 -13   8   9        7.76        3.32     15.30 o 
 -12   8   9       35.45       26.58     18.98 o 
 -11   8   9        0.12        6.15      8.88 o 
 -10   8   9        0.27       -7.75      7.57 o 
  -9   8   9       44.23       48.41     11.85 o 
  -8   8   9       60.57       59.17     15.00 o 
  -7   8   9       88.35       89.44     13.83 o 
  -6   8   9       15.31       15.35      8.57 o 
  -5   8   9       18.69       25.22     16.22 o 
  -4   8   9      197.75      195.55     18.18 o 
  -3   8   9        3.68        1.50      8.72 o 
  -2   8   9      206.53      187.35     13.76 o 
  -1   8   9      455.03      483.32     28.48 o 
   0   8   9        4.89       10.28      5.80 o 
   1   8   9       45.32       57.62      8.62 o 
   2   8   9       95.04       98.54      9.58 o 
   3   8   9      233.65      270.90     16.52 o 
   4   8   9      169.40      163.66     12.04 o 
   5   8   9      237.99      234.54     20.06 o 
   6   8   9        7.21        8.37      5.86 o 
   7   8   9       42.15       40.58      9.17 o 
   8   8   9        0.01        0.72      6.34 o 
   9   8   9        0.87        5.36      9.49 o 
  10   8   9        2.32        2.17      9.40 o 
 -13   9   9       15.37       18.93     11.15 o 
 -12   9   9       44.61       34.95     17.14 o 
 -11   9   9       27.81       30.46     11.32 o 
 -10   9   9       88.22       79.74     14.20 o 
  -9   9   9      164.77      143.94     18.36 o 
  -8   9   9        7.52       12.07      9.12 o 
  -7   9   9      101.93       92.66     14.54 o 
  -6   9   9        0.31       -9.68      6.45 o 
  -5   9   9       60.43       87.32     13.83 o 
  -4   9   9      287.21      277.46     23.57 o 
  -3   9   9      127.56      109.89     11.41 o 
  -2   9   9       91.15      106.52     11.26 o 
  -1   9   9       37.47       25.14      7.40 o 
   0   9   9       33.23       37.70     10.47 o 
   1   9   9      162.29      157.35     16.66 o 
   2   9   9        0.27       -3.98      4.33 o 
   3   9   9        0.02        0.40      4.97 o 
   4   9   9       29.22       25.66      6.53 o 
   5   9   9       26.77       19.71      6.29 o 
   6   9   9       80.91       50.47      9.09 o 
   7   9   9        1.35        1.14      6.49 o 
   8   9   9       37.87       38.25      9.63 o 
   9   9   9        3.35        5.06     17.45 o 
 -11  10   9        1.92        4.22      9.49 o 
 -10  10   9        0.24        5.88     15.30 o 
  -9  10   9       71.10      104.96     16.66 o 
  -8  10   9       18.30       20.16     16.53 o 
  -7  10   9        1.30       12.46      9.40 o 
  -6  10   9      169.39      150.85     17.73 o 
  -5  10   9      184.94      200.47     20.51 o 
  -4  10   9       63.31       55.53     12.46 o 
  -3  10   9      149.21      113.54     15.58 o 
  -2  10   9       43.61       52.07      9.28 o 
  -1  10   9       11.90        3.57      5.77 o 
   0  10   9       23.60       21.66      9.49 o 
   1  10   9       71.94       65.99     12.63 o 
   2  10   9       12.16        6.93      6.45 o 
   3  10   9       66.36       46.78     10.32 o 
   4  10   9       22.90       21.83      7.19 o 
   5  10   9        0.03        0.67      5.87 o 
   6  10   9       29.46       25.84      6.49 o 
   7  10   9       48.16       42.35     10.35 o 
   8  10   9       82.70       82.02     23.26 o 
 -10  11   9        5.17       -2.30      8.49 o 
  -9  11   9       65.90       86.66     22.95 o 
  -8  11   9        1.96        6.80      9.62 o 
  -7  11   9       21.48       18.43     10.00 o 
  -6  11   9       47.26       41.62     11.76 o 
  -5  11   9        2.97        4.60      9.24 o 
  -4  11   9        8.22       10.04      8.53 o 
  -3  11   9        6.74       -0.58      7.95 o 
  -2  11   9       21.41       18.85      6.50 o 
  -1  11   9       29.99       26.28      8.23 o 
   0  11   9       13.30       21.15      7.86 o 
   1  11   9        5.10        5.07      6.93 o 
   2  11   9      104.45      118.27     18.06 o 
   3  11   9       53.53       24.59     15.32 o 
   4  11   9        4.43        6.49      5.54 o 
   5  11   9        2.80       -3.59      6.08 o 
   6  11   9        0.73       -4.31      6.07 o 
  -8  12   9        2.30        2.24      9.06 o 
  -7  12   9        5.58        5.89     17.14 o 
  -6  12   9        0.78        4.59      8.62 o 
  -5  12   9       19.33       21.63     11.59 o 
  -4  12   9        6.12       -1.32      8.37 o 
  -3  12   9        0.00       -5.72      8.87 o 
  -2  12   9        5.61       -0.14      7.65 o 
  -1  12   9        0.43       -1.77      5.19 o 
   0  12   9        3.87        2.32      5.64 o 
   1  12   9        2.12       10.84      7.38 o 
   2  12   9        0.69       -0.34      7.02 o 
   3  12   9        8.38        7.02      4.73 o 
   4  12   9       23.91       14.04      4.86 o 
   5  12   9        2.44       11.15     10.87 o 
  -5  13   9        3.50        0.07      9.56 o 
  -4  13   9        0.18       -0.78      9.24 o 
  -3  13   9        1.53       11.94      9.95 o 
  -2  13   9        7.37        9.00      8.53 o 
  -1  13   9       16.89       11.94      6.75 o 
   0  13   9        7.93        4.41      8.52 o 
   1  13   9       87.90      102.69     15.33 o 
   2  13   9        0.00       -4.30      5.70 o 
 -16   0  10       92.07       49.58     18.98 o 
 -15   0  10       33.66       34.28     16.53 o 
 -14   0  10       19.31       30.61     15.30 o 
 -13   0  10       86.27      129.77     22.65 o 
 -12   0  10        1.91       -4.90      8.57 o 
 -11   0  10       21.28       36.73     12.24 o 
 -10   0  10        3.67        0.00      7.96 o 
  -9   0  10      298.30      264.43     26.93 o 
  -8   0  10       86.21       58.15     13.47 o 
  -7   0  10        5.71        3.00      4.70 o 
  -6   0  10       74.72       81.68      9.24 o 
  -5   0  10      653.12      673.64     22.65 o 
  -4   0  10       64.13       66.16      8.57 o 
  -3   0  10      832.55      935.30     23.36 o 
  -2   0  10     2031.81     2170.32     35.98 o 
  -1   0  10      330.72      421.84     15.14 o 
   0   0  10      252.64      230.88     11.96 o 
   1   0  10      221.22      230.07     11.49 o 
   2   0  10      597.66      585.07     21.40 o 
   3   0  10     3756.69     3720.57     57.96 o 
   4   0  10     1728.66     1798.12     73.76 o 
   5   0  10     1354.79     1231.80     33.49 o 
   6   0  10        4.66        2.29      6.45 o 
   7   0  10      430.16      409.91     21.20 o 
   8   0  10      333.44      339.13     46.21 o 
   9   0  10       51.62       37.83     10.60 o 
  10   0  10       16.58       24.65      9.67 o 
  11   0  10        6.50       -0.58      7.57 o 
  12   0  10        6.67       12.85     12.85 o 
 -16   1  10        0.83       -2.21      8.43 o 
 -15   1  10        0.70       -1.36      8.00 o 
 -14   1  10       64.60       46.81     11.66 o 
 -13   1  10      150.00      151.89     36.73 o 
 -12   1  10       24.90       13.63     10.10 o 
 -11   1  10       29.19       56.72     10.54 o 
 -10   1  10        9.11        2.98      6.26 o 
  -9   1  10      222.31      233.72     17.96 o 
  -8   1  10        1.04        4.27      4.29 o 
  -7   1  10      124.33      114.41      7.39 o 
  -6   1  10       29.06       14.60      3.65 o 
  -5   1  10        0.10       -2.79      2.57 o 
  -4   1  10       36.73       30.63      5.65 o 
  -3   1  10        0.88        2.62      2.73 o 
  -2   1  10      285.31      308.00     10.60 o 
  -1   1  10      108.82      108.32      6.83 o 
   0   1  10        5.39        3.98      2.70 o 
   1   1  10       62.36       65.75      5.71 o 
   2   1  10       38.14       38.74      4.84 o 
   3   1  10      445.12      505.70     14.35 o 
   4   1  10      488.78      491.65     14.55 o 
   5   1  10        3.19       -1.38      3.87 o 
   6   1  10      454.58      469.86     15.50 o 
   7   1  10        0.88       -3.22      4.34 o 
   8   1  10       60.70       73.83      8.94 o 
   9   1  10        0.02        1.10      4.66 o 
  10   1  10       11.99       13.05      6.81 o 
  11   1  10       13.27       17.68      7.65 o 
  12   1  10       29.44       25.71      9.19 o 
 -16   2  10        0.12       -7.04      8.22 o 
 -15   2  10       53.02       72.38     14.02 o 
 -14   2  10       23.59       18.84      9.49 o 
 -13   2  10        3.92        1.85      7.49 o 
 -12   2  10       15.09       13.77      8.66 o 
 -11   2  10       55.29       57.17     11.32 o 
 -10   2  10       39.86       37.05      9.06 o 
  -9   2  10        1.58       11.45      5.12 o 
  -8   2  10       76.16       94.02      9.28 o 
  -7   2  10        6.44        1.98      4.05 o 
  -6   2  10      356.23      386.66     11.98 o 
  -5   2  10       13.41       15.92      3.74 o 
  -4   2  10      473.44      489.92     12.36 o 
  -3   2  10      106.95      104.23      8.08 o 
  -2   2  10      118.20      100.56      6.84 o 
  -1   2  10      165.95      182.75      8.67 o 
   0   2  10      202.15      187.72      8.17 o 
   1   2  10      346.57      350.54     15.25 o 
   2   2  10      278.74      292.19     15.28 o 
   3   2  10       21.20       29.04      5.38 o 
   4   2  10      247.24      252.20     15.46 o 
   5   2  10       13.72        8.78      4.62 o 
   6   2  10     2123.23     2049.84     38.28 o 
   7   2  10      423.69      403.22     18.70 o 
   8   2  10        1.74        1.56      5.53 o 
   9   2  10        0.60       -1.74      5.17 o 
  10   2  10       17.91       30.69      8.17 o 
  11   2  10        4.88       -5.28      5.48 o 
  12   2  10        0.01       -0.92      6.56 o 
 -16   3  10       28.08       38.97     12.76 o 
 -15   3  10       11.93       12.28     13.16 o 
 -14   3  10       14.22       11.96     13.16 o 
 -13   3  10       13.55       16.12     21.42 o 
 -12   3  10       80.40       80.98     16.22 o 
 -11   3  10       27.42       27.89     13.16 o 
 -10   3  10        0.31       10.78      7.35 o 
  -9   3  10       46.80       32.65      7.07 o 
  -8   3  10       26.55       10.08      5.28 o 
  -7   3  10       47.16       44.76      7.28 o 
  -6   3  10       58.95       57.31      5.66 o 
  -5   3  10     1733.22     1756.46     24.16 o 
  -4   3  10        3.62        6.04      3.26 o 
  -3   3  10       24.01       30.97      4.53 o 
  -2   3  10       46.91       70.29     11.93 o 
  -1   3  10       73.43       75.96      6.13 o 
   0   3  10      105.67      117.62      7.34 o 
   1   3  10      198.93      187.15     18.00 o 
   2   3  10       12.07       18.34      5.92 o 
   3   3  10      340.57      340.68     11.65 o 
   4   3  10      413.34      403.80     16.48 o 
   5   3  10       84.81       91.52     10.79 o 
   6   3  10      531.69      511.22     19.43 o 
   7   3  10      230.72      237.96     16.68 o 
   8   3  10      126.89      120.36     12.85 o 
   9   3  10       46.89       55.23     12.03 o 
  10   3  10       29.74       24.57      7.97 o 
  11   3  10       14.88       10.81      7.55 o 
  12   3  10       16.25       10.10      9.95 o 
 -15   4  10        5.03        8.07     12.24 o 
 -14   4  10        1.28        0.83      7.79 o 
 -13   4  10        7.41        6.10      6.90 o 
 -12   4  10       11.95       13.50      8.09 o 
 -11   4  10        0.34        8.21      7.21 o 
 -10   4  10      326.62      345.43     18.37 o 
  -9   4  10        0.03       -3.10      5.12 o 
  -8   4  10       27.47       14.86      6.16 o 
  -7   4  10        0.73       -1.43      4.59 o 
  -6   4  10       10.28       18.50      6.09 o 
  -5   4  10      307.46      285.68     11.54 o 
  -4   4  10        1.21       -2.24      3.13 o 
  -3   4  10        0.89        5.05      3.48 o 
  -2   4  10        2.93        5.86      3.33 o 
  -1   4  10      390.05      372.95     11.16 o 
   0   4  10      389.82      411.20     14.59 o 
   1   4  10       14.44       11.14      4.79 o 
   2   4  10       59.79       76.06      9.72 o 
   3   4  10        0.28        1.52      6.63 o 
   4   4  10      238.72      237.56     35.04 o 
   5   4  10       25.08       35.34      7.80 o 
   6   4  10       21.76       19.95     12.75 o 
   7   4  10       14.38        7.14      6.20 o 
   8   4  10      176.41      157.59     14.44 o 
   9   4  10       78.09       70.06     11.02 o 
  10   4  10       23.66       22.36      8.34 o 
  11   4  10        2.59        7.92      7.02 o 
 -15   5  10        1.01        3.87      9.12 o 
 -14   5  10       14.23        8.64      9.49 o 
 -13   5  10       46.46       36.65     10.79 o 
 -12   5  10       54.19       48.49     21.73 o 
 -11   5  10       39.15       57.46     11.25 o 
 -10   5  10       28.85       33.49      7.69 o 
  -9   5  10      632.49      600.80     20.48 o 
  -8   5  10       75.98       95.37     10.50 o 
  -7   5  10       73.99       93.45     10.21 o 
  -6   5  10      412.29      407.50     15.83 o 
  -5   5  10      457.19      452.85     19.79 o 
  -4   5  10        2.40       -0.77      3.41 o 
  -3   5  10      361.00      379.63     12.43 o 
  -2   5  10       17.41       17.00      4.41 o 
  -1   5  10        3.52        3.51      3.31 o 
   0   5  10       50.91       52.23      7.46 o 
   1   5  10        0.04        1.92      4.37 o 
   2   5  10       65.15       65.04      7.32 o 
   3   5  10      143.72      139.42     10.05 o 
   4   5  10       33.49       31.87      6.25 o 
   5   5  10      532.48      486.10     20.47 o 
   6   5  10       24.24       12.83      6.55 o 
   7   5  10      121.58      146.53     14.08 o 
   8   5  10        1.27        5.13      6.16 o 
   9   5  10        3.61        3.81      7.90 o 
  10   5  10        5.23       -4.93      5.85 o 
  11   5  10        0.00       -1.98      8.09 o 
 -14   6  10       16.62       15.94     10.41 o 
 -13   6  10        3.64        1.36      8.00 o 
 -12   6  10        0.15        1.80      6.21 o 
 -11   6  10       50.64       66.60     10.21 o 
 -10   6  10       54.68       49.25      8.82 o 
  -9   6  10        0.34        8.56      6.46 o 
  -8   6  10       88.30      102.60     15.00 o 
  -7   6  10        6.52        4.35     18.06 o 
  -6   6  10        9.05       17.78      8.23 o 
  -5   6  10        7.57        1.47     10.71 o 
  -4   6  10        8.74        6.19      5.02 o 
  -3   6  10       11.08        0.76      4.65 o 
  -2   6  10       67.89       76.37      8.82 o 
  -1   6  10       11.98       14.27      5.86 o 
   0   6  10      205.60      186.12     21.49 o 
   1   6  10        7.31        6.78      7.51 o 
   2   6  10        0.12       -1.70      3.94 o 
   3   6  10       75.83       88.15      8.83 o 
   4   6  10        8.16        8.32      5.19 o 
   5   6  10      141.91      149.57     12.61 o 
   6   6  10       18.40       21.54      7.80 o 
   7   6  10      434.37      471.86     24.69 o 
   8   6  10        0.00        2.90      7.47 o 
   9   6  10       13.69        6.34      6.42 o 
  10   6  10        2.19        2.43      7.01 o 
 -14   7  10        0.16       -4.59     12.55 o 
 -13   7  10      109.87      123.34     17.25 o 
 -12   7  10       43.38       33.03      9.84 o 
 -11   7  10       82.15       79.71     11.16 o 
 -10   7  10       11.43        5.84      8.37 o 
  -9   7  10       14.28       21.02      9.67 o 
  -8   7  10      212.42      223.60     20.12 o 
  -7   7  10      215.79      209.29     18.91 o 
  -6   7  10      129.87      147.46     33.05 o 
  -5   7  10      168.39      179.07     17.53 o 
  -4   7  10       38.82       35.82      7.64 o 
  -3   7  10      147.29      155.93     12.19 o 
  -2   7  10      325.39      374.42     21.31 o 
  -1   7  10      314.36      300.49     18.02 o 
   0   7  10        0.35       -5.08      4.65 o 
   1   7  10       17.42       14.70      5.75 o 
   2   7  10       12.98       13.23      5.47 o 
   3   7  10       50.96       53.10      7.74 o 
   4   7  10      213.72      223.84     20.50 o 
   5   7  10       73.02       89.79     11.66 o 
   6   7  10       21.58       12.10      7.05 o 
   7   7  10       36.72       42.53      9.08 o 
   8   7  10       19.72       24.84      8.33 o 
   9   7  10       32.94       27.30      8.59 o 
  10   7  10        2.77       10.65     11.02 o 
 -13   8  10        2.55        2.35      7.92 o 
 -12   8  10       45.09       45.22     12.76 o 
 -11   8  10        2.41       15.09     10.60 o 
 -10   8  10        8.09        5.07      9.18 o 
  -9   8  10        7.53       11.67      8.80 o 
  -8   8  10       26.10       16.88     10.41 o 
  -7   8  10        0.89       -7.15      6.70 o 
  -6   8  10        6.46       -0.22      9.49 o 
  -5   8  10       86.27      101.31     25.71 o 
  -4   8  10       81.58      100.16     14.20 o 
  -3   8  10      799.58      847.86     23.71 o 
  -2   8  10       76.75       84.71     13.07 o 
  -1   8  10       15.56       19.05      6.28 o 
   0   8  10       22.79       25.75     11.53 o 
   1   8  10       26.69       28.47      7.40 o 
   2   8  10       90.02       81.89      8.98 o 
   3   8  10       67.76       75.65      9.63 o 
   4   8  10        0.22        4.22      5.30 o 
   5   8  10        0.04        1.75      6.18 o 
   6   8  10       39.71       44.61      9.53 o 
   7   8  10      117.92       95.42     12.37 o 
   8   8  10        8.67        2.70      7.21 o 
   9   8  10       29.10       34.21     12.28 o 
 -12   9  10       17.18       15.69     11.03 o 
 -11   9  10       95.71       95.17     21.42 o 
 -10   9  10        3.34        5.55     19.28 o 
  -9   9  10       41.22       35.01     11.41 o 
  -8   9  10       29.12       37.91     12.19 o 
  -7   9  10       37.48       37.72     11.15 o 
  -6   9  10      111.47      106.40     32.14 o 
  -5   9  10      553.69      609.09     52.95 o 
  -4   9  10      461.68      421.68     27.26 o 
  -3   9  10       88.80      123.49     15.69 o 
  -2   9  10       37.40       21.62      7.37 o 
  -1   9  10      169.14      163.61     13.75 o 
   0   9  10        0.38        0.59      5.77 o 
   1   9  10       12.98        7.67      6.45 o 
   2   9  10       62.37       48.32      8.37 o 
   3   9  10        6.07        2.34      5.60 o 
   4   9  10       94.14       59.34      7.96 o 
   5   9  10       51.91       43.48      9.54 o 
   6   9  10        0.49       -0.69      5.54 o 
   7   9  10        3.37       18.20      8.41 o 
   8   9  10       34.23       37.92      9.68 o 
 -11  10  10        0.15        5.50      9.49 o 
 -10  10  10        8.00       -5.96     19.59 o 
  -9  10  10        4.89       -3.53      8.37 o 
  -8  10  10        0.53       14.34      9.93 o 
  -7  10  10        5.16       17.32     10.28 o 
  -6  10  10       60.12       69.44     13.77 o 
  -5  10  10        1.35       -2.31      7.65 o 
  -4  10  10        6.82        6.65      7.79 o 
  -3  10  10        0.13        1.99      8.26 o 
  -2  10  10        0.00        0.48      6.00 o 
  -1  10  10        3.30        1.28      5.76 o 
   0  10  10       27.80       27.90      8.08 o 
   1  10  10       38.43       18.20      6.16 o 
   2  10  10       20.50       21.97      7.34 o 
   3  10  10        4.84       10.08      6.30 o 
   4  10  10       45.16       24.18      8.22 o 
   5  10  10        2.58       -4.02      5.29 o 
   6  10  10        0.33        6.42      6.28 o 
   7  10  10        6.73        5.24      8.01 o 
  -9  11  10        5.23        6.45      9.51 o 
  -8  11  10       36.32       25.78     11.17 o 
  -7  11  10       31.17       33.19     11.85 o 
  -6  11  10      275.17      258.03     24.02 o 
  -5  11  10      132.03      156.70     26.93 o 
  -4  11  10       31.48       36.17     11.03 o 
  -3  11  10        9.78       14.69      9.93 o 
  -2  11  10        1.36        8.05      8.37 o 
  -1  11  10       28.15       31.80      8.82 o 
   0  11  10        0.87        5.27      7.00 o 
   1  11  10        0.19        8.63      6.93 o 
   2  11  10        3.48       -0.13     11.51 o 
   3  11  10       92.99      126.17     18.06 o 
   4  11  10       18.76       10.14      4.91 o 
   5  11  10        8.35        5.10      6.07 o 
  -7  12  10       58.58       39.60     15.00 o 
  -6  12  10      101.96       96.89     16.81 o 
  -5  12  10        1.02       -9.40      7.79 o 
  -4  12  10        1.01        2.58      9.93 o 
  -3  12  10       28.27       31.21     11.41 o 
  -2  12  10       25.88       26.61     15.00 o 
  -1  12  10        0.04        7.06      7.42 o 
   0  12  10        8.52       -3.58      6.49 o 
   1  12  10       18.20        6.47      7.00 o 
   2  12  10        0.83       -2.19      7.40 o 
   3  12  10        3.74       -1.15      7.62 o 
  -3  13  10       39.58       38.17     12.03 o 
  -2  13  10        4.70       -0.61     13.47 o 
  -1  13  10       25.91       28.73     11.32 o 
 -16   1  11        1.35        4.49      8.80 o 
 -15   1  11        4.07       -3.31      8.43 o 
 -14   1  11        1.77        1.84      8.22 o 
 -13   1  11       35.07       29.75     10.36 o 
 -12   1  11       56.53       42.20     10.54 o 
 -11   1  11       93.13       68.24     11.46 o 
 -10   1  11       31.19       25.22      8.57 o 
  -9   1  11        8.13        6.62     11.63 o 
  -8   1  11       91.40      104.79     11.51 o 
  -7   1  11      146.67      143.70     10.76 o 
  -6   1  11      266.78      302.98     11.37 o 
  -5   1  11      374.44      366.20     11.52 o 
  -4   1  11      451.77      488.37     12.69 o 
  -3   1  11      209.93      236.28     16.87 o 
  -2   1  11      199.01      219.69     10.15 o 
  -1   1  11        4.07        5.57      3.26 o 
   0   1  11        1.50        2.34      2.95 o 
   1   1  11      642.61      698.07     17.30 o 
   2   1  11     1121.39     1063.75     67.94 o 
   3   1  11     1887.61     1779.33     28.10 o 
   4   1  11      328.73      317.58     14.30 o 
   5   1  11        0.25        4.53      5.26 o 
   6   1  11      395.48      395.87     15.96 o 
   7   1  11        0.65       -2.48      4.22 o 
   8   1  11       85.53      106.19     12.19 o 
   9   1  11       55.57       54.24      9.94 o 
  10   1  11       22.05        7.69      6.83 o 
  11   1  11        8.91       13.02      7.60 o 
 -16   2  11        1.40        0.29      8.09 o 
 -15   2  11        0.34        5.29      8.62 o 
 -14   2  11        2.57       -0.28      8.43 o 
 -13   2  11        0.69       -3.28      6.73 o 
 -12   2  11       78.03       50.06     12.85 o 
 -11   2  11       17.41        9.66      6.62 o 
 -10   2  11       74.29       66.37     18.98 o 
  -9   2  11      294.35      234.22     19.28 o 
  -8   2  11       29.99       15.09     11.74 o 
  -7   2  11     1275.59     1226.95     32.11 o 
  -6   2  11       84.67       89.11      8.92 o 
  -5   2  11      469.40      437.72     12.54 o 
  -4   2  11        2.22       -0.60      3.18 o 
  -3   2  11        0.62        0.65      3.20 o 
  -2   2  11      129.55      134.61      8.07 o 
  -1   2  11      310.35      315.89     10.44 o 
   0   2  11       18.25       31.05      5.67 o 
   1   2  11       59.24       52.63      8.51 o 
   2   2  11       80.82       82.07      9.29 o 
   3   2  11        8.19        4.91      6.63 o 
   4   2  11      384.14      375.87     17.35 o 
   5   2  11     1416.61     1460.38     32.49 o 
   6   2  11     1162.67     1079.10     28.62 o 
   7   2  11        0.25       -0.86      5.59 o 
   8   2  11        0.05       -1.04      5.72 o 
   9   2  11        7.88       10.57      6.70 o 
  10   2  11        1.56        5.15      6.20 o 
  11   2  11        0.02       15.90     20.92 o 
 -15   3  11       25.20       36.56     11.94 o 
 -14   3  11        2.24       -1.84      7.75 o 
 -13   3  11       33.33       18.98      9.09 o 
 -12   3  11        0.50        0.00      6.93 o 
 -11   3  11        0.14       -7.65      5.82 o 
 -10   3  11        6.55        6.87      6.70 o 
  -9   3  11       25.82       37.73      7.30 o 
  -8   3  11        0.23       -7.02      4.77 o 
  -7   3  11       40.55       63.46     11.49 o 
  -6   3  11      163.82      147.42     14.74 o 
  -5   3  11      564.40      574.04     16.84 o 
  -4   3  11      118.80      134.20      8.78 o 
  -3   3  11       23.49       30.99      4.87 o 
  -2   3  11      300.71      290.44     11.03 o 
  -1   3  11        0.29        1.22      2.98 o 
   0   3  11       79.20       91.89     16.75 o 
   1   3  11        4.19       -0.77      3.80 o 
   2   3  11       82.67       94.27      7.96 o 
   3   3  11       37.23       29.99      7.07 o 
   4   3  11      111.41       95.28     10.92 o 
   5   3  11      485.16      480.79     19.43 o 
   6   3  11      208.73      228.56     32.26 o 
   7   3  11        1.31        1.55      5.67 o 
   8   3  11        1.11       -0.25      5.48 o 
   9   3  11       20.79       21.80      7.46 o 
  10   3  11        3.45       11.70      7.18 o 
  11   3  11        7.19        4.31      7.63 o 
 -15   4  11        4.25       16.23      9.93 o 
 -14   4  11       23.55       17.83     25.71 o 
 -13   4  11       29.68       30.27     10.28 o 
 -12   4  11       41.58       43.85     10.59 o 
 -11   4  11       53.92       49.65     11.03 o 
 -10   4  11        1.21        3.92      6.70 o 
  -9   4  11        8.22        7.29      5.63 o 
  -8   4  11      281.26      284.98     19.11 o 
  -7   4  11      767.86      757.12     21.41 o 
  -6   4  11        6.20       13.20      5.48 o 
  -5   4  11      424.57      402.96     12.72 o 
  -4   4  11       32.01       30.52      5.32 o 
  -3   4  11      214.91      224.30     17.32 o 
  -2   4  11        1.02       -0.96      3.18 o 
  -1   4  11        7.55        1.88      4.16 o 
   0   4  11      157.28      163.08     11.63 o 
   1   4  11      120.27      126.39     29.50 o 
   2   4  11       37.40       39.98      6.06 o 
   3   4  11      258.48      265.67     20.92 o 
   4   4  11      310.89      375.80     17.91 o 
   5   4  11      516.46      541.18     20.81 o 
   6   4  11      298.25      304.75     28.98 o 
   7   4  11       40.02       57.15     10.10 o 
   8   4  11        0.01        4.77      5.99 o 
   9   4  11       16.42       19.95     11.46 o 
  10   4  11       81.18       76.47     11.62 o 
  11   4  11        9.32        7.50      7.18 o 
 -15   5  11       28.99       23.92     10.60 o 
 -14   5  11        0.36       -5.82      8.26 o 
 -13   5  11        0.82       -9.59      6.73 o 
 -12   5  11        6.00        7.99      8.19 o 
 -11   5  11        1.33        1.67      7.05 o 
 -10   5  11       14.08       12.82      6.66 o 
  -9   5  11        0.02        0.16      5.21 o 
  -8   5  11      638.87      643.95     29.43 o 
  -7   5  11      826.84      818.52     23.09 o 
  -6   5  11       87.25       74.11      9.42 o 
  -5   5  11        0.17       -3.13      4.92 o 
  -4   5  11      394.58      349.49     12.48 o 
  -3   5  11        0.06       -3.69      3.41 o 
  -2   5  11       46.38       58.21      6.54 o 
  -1   5  11       27.93       34.88      6.72 o 
   0   5  11        7.82       13.35      5.15 o 
   1   5  11        9.26       16.31      5.76 o 
   2   5  11       22.16        6.26      4.60 o 
   3   5  11      142.12      150.83     11.12 o 
   4   5  11      208.69      227.05     16.47 o 
   5   5  11       14.51       11.83      6.83 o 
   6   5  11      841.27      858.18     26.90 o 
   7   5  11        0.54       -6.12      6.64 o 
   8   5  11       50.32       30.98      8.73 o 
   9   5  11       84.24      104.46     13.32 o 
  10   5  11        8.07        4.05      7.18 o 
 -14   6  11        0.36       -9.62      6.88 o 
 -13   6  11        8.46        7.72      8.88 o 
 -12   6  11        5.26       -5.86      8.88 o 
 -11   6  11        0.45       -7.77      6.54 o 
 -10   6  11       42.32       47.08      8.79 o 
  -9   6  11      188.90      193.20     14.92 o 
  -8   6  11        0.00       -0.42      5.18 o 
  -7   6  11       17.34       25.45      7.52 o 
  -6   6  11       81.48       71.34      9.44 o 
  -5   6  11        1.63        3.86      5.63 o 
  -4   6  11        0.21        0.11      4.53 o 
  -3   6  11      279.73      334.47     33.41 o 
  -2   6  11       43.67       63.63      7.07 o 
  -1   6  11       31.59       32.14     10.10 o 
   0   6  11      184.08      175.79     24.84 o 
   1   6  11        0.60        2.82      6.15 o 
   2   6  11       95.89      103.54      9.58 o 
   3   6  11      228.00      212.45     17.68 o 
   4   6  11       29.43       18.72      7.58 o 
   5   6  11      392.26      326.94     38.11 o 
   6   6  11        1.86        8.34      7.09 o 
   7   6  11       86.11       90.44     15.47 o 
   8   6  11        4.12        6.61      6.82 o 
   9   6  11       16.75       25.78     10.55 o 
  10   6  11       29.89       15.71     11.59 o 
 -13   7  11        0.68       12.26      8.68 o 
 -12   7  11       35.46       30.73     13.16 o 
 -11   7  11       67.00       51.34      9.90 o 
 -10   7  11        4.82       -7.96      5.31 o 
  -9   7  11       65.48       54.55      9.46 o 
  -8   7  11      133.53      168.99     38.87 o 
  -7   7  11       86.97      110.68     22.95 o 
  -6   7  11       82.35       62.80     14.69 o 
  -5   7  11       48.17       68.27     12.12 o 
  -4   7  11       19.17       24.16      9.24 o 
  -3   7  11        9.81        0.75      5.88 o 
  -2   7  11      117.45      116.71     11.24 o 
  -1   7  11      192.43      173.82     17.03 o 
   0   7  11        0.65       -4.02      4.38 o 
   1   7  11       33.05       63.98      8.99 o 
   2   7  11      352.64      367.10     17.98 o 
   3   7  11      300.20      252.10     14.85 o 
   4   7  11       20.73       21.33      6.52 o 
   5   7  11        0.50       -3.57      5.76 o 
   6   7  11        0.93        4.09      6.74 o 
   7   7  11        0.14        9.93      7.47 o 
   8   7  11        6.62        0.33      6.79 o 
   9   7  11        0.00       -1.15      7.09 o 
 -13   8  11        6.30        2.32      8.04 o 
 -12   8  11       16.32       -3.98      6.74 o 
 -11   8  11        0.04        4.36      6.55 o 
 -10   8  11       46.57       60.24     13.77 o 
  -9   8  11       13.25       15.41     10.16 o 
  -8   8  11       12.58       15.91      9.09 o 
  -7   8  11      173.46      167.29     32.14 o 
  -6   8  11        6.59       18.71      8.81 o 
  -5   8  11      112.73      126.87     15.76 o 
  -4   8  11      291.00      262.56     36.73 o 
  -3   8  11       25.54       19.70      6.88 o 
  -2   8  11        0.08       -3.31      4.88 o 
  -1   8  11       11.01        3.50      5.63 o 
   0   8  11        2.08       -1.27      5.06 o 
   1   8  11        2.48        7.16     10.20 o 
   2   8  11       62.62       71.66     11.24 o 
   3   8  11        0.12       -3.59      4.66 o 
   4   8  11      187.30      175.05     12.93 o 
   5   8  11        0.00        1.78      7.10 o 
   6   8  11       83.68       89.39     12.39 o 
   7   8  11        0.33        1.45      7.74 o 
   8   8  11       36.01       20.88      8.40 o 
 -12   9  11        0.10       -7.21      8.97 o 
 -11   9  11        0.05       14.00     10.00 o 
 -10   9  11       19.93       34.77     11.90 o 
  -9   9  11        7.62       10.67      9.49 o 
  -8   9  11       36.68       48.89     12.63 o 
  -7   9  11      107.08       91.48     15.13 o 
  -6   9  11       16.83       27.11     10.28 o 
  -5   9  11       66.30       63.18     12.76 o 
  -4   9  11      162.12      217.56     25.71 o 
  -3   9  11       32.73       29.77     10.16 o 
  -2   9  11       66.28       73.58     10.31 o 
  -1   9  11        0.05       -5.89      4.90 o 
   0   9  11        6.53        2.83      5.99 o 
   1   9  11        7.25       13.43      6.91 o 
   2   9  11       36.42       36.01     11.37 o 
   3   9  11      118.19      126.82     15.12 o 
   4   9  11       78.09       48.84      9.77 o 
   5   9  11       17.74       22.69      7.35 o 
   6   9  11        8.53        8.04      7.53 o 
   7   9  11      133.94      137.58     17.78 o 
 -10  10  11       10.39        1.42      9.49 o 
  -9  10  11        1.59        9.30      9.30 o 
  -8  10  11       27.55       28.16     15.91 o 
  -7  10  11       79.97       65.85     13.40 o 
  -6  10  11      136.17      166.79     19.85 o 
  -5  10  11        3.17        2.66      8.49 o 
  -4  10  11       24.99       32.98     10.98 o 
  -3  10  11       34.42       41.01     11.69 o 
  -2  10  11       10.54       18.49      7.15 o 
  -1  10  11        0.26       -4.78      5.48 o 
   0  10  11       16.60       18.16      7.42 o 
   1  10  11        0.00       -4.34      5.74 o 
   2  10  11        2.41       10.38      5.18 o 
   3  10  11        0.01        1.94      6.94 o 
   4  10  11       10.29       13.93      6.96 o 
   5  10  11      107.39      135.76     18.79 o 
   6  10  11       21.18       33.92     10.30 o 
  -9  11  11        9.96       18.98     17.75 o 
  -8  11  11        0.04       -2.89      9.06 o 
  -7  11  11        5.40       12.90     12.55 o 
  -6  11  11        0.01      -11.02      7.35 o 
  -5  11  11        1.09       -2.45      8.04 o 
  -4  11  11       95.60      117.40     17.25 o 
  -3  11  11       29.88       42.48     12.10 o 
  -2  11  11        6.61        9.83      8.23 o 
  -1  11  11        0.23        2.52      6.82 o 
   0  11  11        2.04        4.68      6.64 o 
   1  11  11        1.08       -8.79      5.86 o 
   2  11  11        0.22       -0.64      6.72 o 
   3  11  11       21.09        9.20      7.65 o 
   4  11  11        5.19        9.08      6.99 o 
  -6  12  11        1.75       19.99     10.00 o 
  -5  12  11        2.95        3.70     10.11 o 
  -4  12  11       13.64       39.77     12.35 o 
  -3  12  11       19.94       22.34     14.38 o 
  -2  12  11        5.25        5.82      8.88 o 
  -1  12  11        6.41       -0.92      9.09 o 
   0  12  11        0.19       -2.51      6.74 o 
   1  12  11       20.57       23.61      8.90 o 
   2  12  11        3.15       12.39     10.50 o 
 -15   0  12        0.19       -6.73     11.63 o 
 -14   0  12       29.79       16.53     13.47 o 
 -13   0  12        1.17        1.22      9.18 o 
 -12   0  12        2.06        3.67      9.79 o 
 -11   0  12       46.18       29.99     12.85 o 
 -10   0  12       12.21       20.20     12.24 o 
  -9   0  12      104.05       65.50     16.53 o 
  -8   0  12       29.24       25.71     11.02 o 
  -7   0  12      177.42      130.61     13.47 o 
  -6   0  12      132.87      142.58     13.07 o 
  -5   0  12      535.83      567.64     20.33 o 
  -4   0  12      847.05      836.08     43.77 o 
  -3   0  12       14.65       11.74      6.01 o 
  -2   0  12      443.47      456.51     57.23 o 
  -1   0  12       42.62       29.82      6.88 o 
   0   0  12       32.32       21.42      9.79 o 
   1   0  12      324.86      328.70     30.61 o 
   2   0  12        3.99       -4.28      7.35 o 
   3   0  12      115.64       99.77     18.36 o 
   4   0  12       95.28       78.56     17.14 o 
   5   0  12      701.35      687.30     27.42 o 
   6   0  12        2.01       -1.33      7.65 o 
   7   0  12       21.88       16.57      8.37 o 
   8   0  12       25.96       26.81     11.94 o 
   9   0  12       21.85        7.35     10.41 o 
  10   0  12        2.84        8.57     11.63 o 
 -15   1  12        1.94       -0.28      8.00 o 
 -14   1  12        0.14       -2.82      7.57 o 
 -13   1  12        1.81       11.22      8.43 o 
 -12   1  12        6.80        0.34      7.96 o 
 -11   1  12        7.15       -0.31      6.49 o 
 -10   1  12        3.85       16.36      7.75 o 
  -9   1  12      311.06      309.93     21.20 o 
  -8   1  12      326.14      323.88     21.63 o 
  -7   1  12     1207.43     1258.32     26.41 o 
  -6   1  12      109.99      121.82      8.93 o 
  -5   1  12      417.20      421.67     17.25 o 
  -4   1  12        0.00        5.85      3.78 o 
  -3   1  12      311.34      309.08     11.64 o 
  -2   1  12        1.08       -4.30      3.01 o 
  -1   1  12      273.91      308.71     10.67 o 
   0   1  12       62.80       77.12      8.11 o 
   1   1  12       39.65       42.11      8.87 o 
   2   1  12        2.38       63.05     15.91 o 
   3   1  12      214.99      193.28     14.36 o 
   4   1  12      192.02      241.39     17.67 o 
   5   1  12     2487.84     2484.02     49.32 o 
   6   1  12        0.66       -0.10      5.02 o 
   7   1  12       81.29       88.55     11.49 o 
   8   1  12       26.46       25.45      8.60 o 
   9   1  12       30.86       20.64      7.86 o 
  10   1  12        7.79        2.00      6.72 o 
 -15   2  12        7.21        2.75      8.66 o 
 -14   2  12       11.60       11.94      8.87 o 
 -13   2  12       32.39       28.65     13.16 o 
 -12   2  12        3.89        1.06      6.32 o 
 -11   2  12       36.89       29.22     11.02 o 
 -10   2  12       57.37       60.80     11.03 o 
  -9   2  12      221.02      244.90     19.48 o 
  -8   2  12      548.59      504.00     17.94 o 
  -7   2  12       17.56       10.99      7.65 o 
  -6   2  12       58.61       59.39      6.67 o 
  -5   2  12       25.66       22.70      5.02 o 
  -4   2  12      212.38      215.26     12.46 o 
  -3   2  12       11.42        8.58      3.79 o 
  -2   2  12       16.03       23.29      4.65 o 
  -1   2  12       29.48       27.68      6.09 o 
   0   2  12        0.01       -0.54      3.96 o 
   1   2  12      381.78      377.63     19.69 o 
   2   2  12      521.87      467.86     22.65 o 
   3   2  12      398.70      382.02     17.77 o 
   4   2  12      268.60      293.02     18.24 o 
   5   2  12      324.65      353.51     25.60 o 
   6   2  12        0.18       -6.23      4.82 o 
   7   2  12        4.00        9.25      6.83 o 
   8   2  12       12.75       23.00      7.64 o 
   9   2  12        3.53        7.81      6.31 o 
  10   2  12       10.14        6.27      6.57 o 
 -15   3  12        1.58        0.70      8.62 o 
 -14   3  12        3.45       14.14      9.06 o 
 -13   3  12        8.02        3.42      9.49 o 
 -12   3  12        0.02       -2.64      6.76 o 
 -11   3  12        1.18        8.43     11.63 o 
 -10   3  12       13.49        6.43      6.93 o 
  -9   3  12      647.71      626.49     20.34 o 
  -8   3  12      806.68      780.50     22.25 o 
  -7   3  12      471.37      465.25     19.92 o 
  -6   3  12      158.19      169.64     12.71 o 
  -5   3  12      265.29      234.28     11.71 o 
  -4   3  12      274.38      283.06     12.12 o 
  -3   3  12        0.19        0.77      3.67 o 
  -2   3  12       15.01       15.20      4.49 o 
  -1   3  12       15.86       34.56      6.44 o 
   0   3  12      333.64      317.44     14.77 o 
   1   3  12      145.63      158.16     13.07 o 
   2   3  12        1.13        3.00     10.10 o 
   3   3  12      209.59      200.04     14.96 o 
   4   3  12        5.65        4.92      7.06 o 
   5   3  12      309.90      348.94     20.30 o 
   6   3  12      117.27      119.28     13.58 o 
   7   3  12      362.98      391.03     28.74 o 
   8   3  12        2.26       13.53      6.85 o 
   9   3  12      117.57      121.41     14.19 o 
  10   3  12       21.16       32.05      9.25 o 
 -15   4  12        2.98        9.49      8.66 o 
 -14   4  12       21.31       42.36     26.01 o 
 -13   4  12        3.70       -0.18      7.35 o 
 -12   4  12        9.00        1.53      7.36 o 
 -11   4  12       12.54       13.33      8.00 o 
 -10   4  12        1.62        0.39      7.05 o 
  -9   4  12       21.62       14.71      6.57 o 
  -8   4  12       30.03       30.78      7.55 o 
  -7   4  12        3.62       11.23      6.13 o 
  -6   4  12      800.84      714.11     20.83 o 
  -5   4  12       31.65       38.43      5.97 o 
  -4   4  12        0.29       -6.22      4.42 o 
  -3   4  12      206.86      209.36     13.43 o 
  -2   4  12       62.83       42.53      7.26 o 
  -1   4  12       28.64       36.79      7.23 o 
   0   4  12        0.77        1.04      4.50 o 
   1   4  12        0.22       -0.74      4.94 o 
   2   4  12      104.78       93.24     12.96 o 
   3   4  12        4.42       -0.83      5.21 o 
   4   4  12       15.42       29.65      7.89 o 
   5   4  12        0.39        7.13      6.44 o 
   6   4  12        1.42        1.78      5.72 o 
   7   4  12      161.94      181.61     23.47 o 
   8   4  12      100.85       87.60     11.74 o 
   9   4  12       13.78       19.89     11.47 o 
  10   4  12        0.36       11.81      7.46 o 
 -14   5  12       39.46       26.01     15.30 o 
 -13   5  12        5.98       16.53      9.52 o 
 -12   5  12        2.01        7.52      7.57 o 
 -11   5  12        0.21       -4.07      6.01 o 
 -10   5  12      289.90      351.40     36.08 o 
  -9   5  12      157.57      167.28     24.28 o 
  -8   5  12     1683.81     1598.98     33.05 o 
  -7   5  12      232.27      230.59     15.24 o 
  -6   5  12     1122.80     1106.32     26.36 o 
  -5   5  12        0.31        3.51      6.53 o 
  -4   5  12      133.25      154.45     13.69 o 
  -3   5  12      130.98      138.48      9.72 o 
  -2   5  12       14.61       12.85      5.72 o 
  -1   5  12       38.51       41.72      7.26 o 
   0   5  12        5.78        9.18      5.39 o 
   1   5  12        9.94       21.56      6.34 o 
   2   5  12       59.22       45.75     10.78 o 
   3   5  12        7.45       -2.36      5.32 o 
   4   5  12       82.47       67.53     10.16 o 
   5   5  12        1.99        4.69      6.00 o 
   6   5  12      436.34      409.08     23.15 o 
   7   5  12       18.48        3.01      7.23 o 
   8   5  12       42.94       38.93     16.94 o 
   9   5  12        2.18        6.67     12.10 o 
 -14   6  12        1.11       -0.36      6.45 o 
 -13   6  12        0.79       -5.51      7.35 o 
 -12   6  12        9.60        7.58      8.37 o 
 -11   6  12        7.92        1.74      6.45 o 
 -10   6  12      267.92      257.30     18.13 o 
  -9   6  12        0.13       -4.96      5.30 o 
  -8   6  12       67.35       67.35      9.88 o 
  -7   6  12       25.26       27.99      9.34 o 
  -6   6  12        8.43        6.38      6.30 o 
  -5   6  12       62.92       74.30     14.19 o 
  -4   6  12        2.13       12.52      5.14 o 
  -3   6  12       54.93       53.17      8.23 o 
  -2   6  12       44.43       32.15     16.95 o 
  -1   6  12        0.84        4.48      5.39 o 
   0   6  12        9.58        8.65      7.67 o 
   1   6  12       19.00       23.23      6.59 o 
   2   6  12      161.99      160.26     28.83 o 
   3   6  12        0.77       -0.91      5.72 o 
   4   6  12       22.62       20.94      7.74 o 
   5   6  12        0.62        1.45      6.28 o 
   6   6  12      165.49      157.32     15.63 o 
   7   6  12        0.09        1.21      6.36 o 
   8   6  12       28.14       31.90      9.39 o 
   9   6  12        2.17       -1.94      6.82 o 
 -13   7  12        7.87       15.97      9.30 o 
 -12   7  12        0.13        6.35      8.09 o 
 -11   7  12        2.72        9.59      7.26 o 
 -10   7  12       37.84       32.27      8.42 o 
  -9   7  12        1.29        1.23      6.23 o 
  -8   7  12        3.35        8.68      6.00 o 
  -7   7  12      153.45      171.37     14.58 o 
  -6   7  12       88.30       97.61     15.66 o 
  -5   7  12      141.07      121.78     12.69 o 
  -4   7  12       78.10       81.75     10.88 o 
  -3   7  12      185.76      190.55     14.21 o 
  -2   7  12        0.09       -0.58      5.21 o 
  -1   7  12        1.70       -2.41      5.12 o 
   0   7  12        8.01        4.08      5.28 o 
   1   7  12       56.67       46.29     11.31 o 
   2   7  12       47.85       42.85     11.54 o 
   3   7  12       48.34       67.25      9.00 o 
   4   7  12       68.78      119.75     16.50 o 
   5   7  12      171.27      147.12     14.98 o 
   6   7  12        0.47        0.09      6.42 o 
   7   7  12        4.41        2.05      6.83 o 
   8   7  12        1.07       -3.52      6.46 o 
 -12   8  12       10.99       20.63      9.39 o 
 -11   8  12       23.66       23.31      8.39 o 
 -10   8  12        4.79        2.70      6.88 o 
  -9   8  12       16.90       33.59      8.78 o 
  -8   8  12        7.64        0.58      8.26 o 
  -7   8  12        2.38       27.92      9.70 o 
  -6   8  12        0.13       -6.52      7.57 o 
  -5   8  12       56.02       50.11     11.85 o 
  -4   8  12       30.28       41.53     11.15 o 
  -3   8  12        0.63        8.32      7.93 o 
  -2   8  12        0.31        1.10      6.95 o 
  -1   8  12        0.23       -0.32      5.37 o 
   0   8  12        4.98        6.90      6.24 o 
   1   8  12       32.87       26.29      7.59 o 
   2   8  12      123.78      140.50     12.76 o 
   3   8  12        1.97        5.53      5.39 o 
   4   8  12       22.02        9.78      7.55 o 
   5   8  12       32.83       40.38      9.84 o 
   6   8  12        0.07        6.25      7.15 o 
   7   8  12       53.77       59.60     22.60 o 
 -11   9  12        4.81       -1.09      6.67 o 
 -10   9  12       17.05       16.59     10.60 o 
  -9   9  12        3.63       -0.35      9.18 o 
  -8   9  12      108.40      112.86     16.86 o 
  -7   9  12        1.47       -4.20      7.35 o 
  -6   9  12        4.74       10.97      8.80 o 
  -5   9  12      124.52      167.18     18.99 o 
  -4   9  12       36.30       36.99     11.17 o 
  -3   9  12        5.35        4.53      8.53 o 
  -2   9  12       11.29       15.19      7.16 o 
  -1   9  12        5.38        8.66      7.52 o 
   0   9  12        3.01       14.40      6.60 o 
   1   9  12        0.01       -0.56      8.36 o 
   2   9  12        5.17        4.97      6.30 o 
   3   9  12       19.50        6.50      6.91 o 
   4   9  12        0.61        1.63      7.00 o 
   5   9  12        0.60       -2.93      6.58 o 
   6   9  12      238.47      234.54     18.52 o 
  -9  10  12        0.79       -1.22      9.52 o 
  -8  10  12        5.93        7.96      9.84 o 
  -7  10  12        0.13        0.00      9.52 o 
  -6  10  12        9.58       -2.82      9.49 o 
  -5  10  12       27.18       22.04     10.79 o 
  -4  10  12        0.00       -2.29     16.83 o 
  -3  10  12       13.08       11.22      9.56 o 
  -2  10  12       19.20       37.21     10.60 o 
  -1  10  12        1.25       -8.29      5.53 o 
   0  10  12        4.59       -1.99      7.40 o 
   1  10  12        9.10       14.88      7.40 o 
   2  10  12       30.94       27.13      7.60 o 
   3  10  12        0.65        4.28      6.55 o 
   4  10  12        4.40       12.93      6.70 o 
   5  10  12       10.16       11.55      8.17 o 
  -7  11  12        0.14       -3.95      8.97 o 
  -6  11  12      128.49      151.65     19.42 o 
  -5  11  12       25.68       26.85     11.90 o 
  -4  11  12      161.44      180.01     48.36 o 
  -3  11  12        0.01        6.22      9.18 o 
  -2  11  12        1.30        3.00     14.69 o 
  -1  11  12        0.51        3.89      6.81 o 
   0  11  12        8.30        0.86      6.64 o 
   1  11  12       15.61       23.34      7.15 o 
   2  11  12       18.95       26.82      9.29 o 
  -3  12  12        2.55       13.39     14.69 o 
  -2  12  12       10.60        8.37      9.73 o 
 -15   1  13        0.60       10.73      8.62 o 
 -14   1  13       18.64       15.65     16.83 o 
 -13   1  13       10.40       -0.35     15.30 o 
 -12   1  13       42.53        5.51     11.63 o 
 -11   1  13      111.49      102.27     14.49 o 
 -10   1  13       50.65       55.39     11.03 o 
  -9   1  13       36.19       10.85     12.55 o 
  -8   1  13      221.52      204.90     36.73 o 
  -7   1  13       96.86      104.66     10.81 o 
  -6   1  13      820.25      809.00     19.08 o 
  -5   1  13      315.89      307.76     19.03 o 
  -4   1  13      700.78      744.62     17.32 o 
  -3   1  13       62.19       42.53      5.87 o 
  -2   1  13       77.07       74.32      7.12 o 
  -1   1  13       39.71       49.49      7.35 o 
   0   1  13       23.75       26.55      8.19 o 
   1   1  13       35.58       31.03     11.32 o 
   2   1  13      136.45      108.49     13.63 o 
   3   1  13       14.85       22.95      8.66 o 
   4   1  13       98.22       90.14     11.12 o 
   5   1  13       73.18       70.00     10.11 o 
   6   1  13       17.52        2.01      5.21 o 
   7   1  13       80.65      104.68     12.54 o 
   8   1  13        5.57        3.66      6.52 o 
   9   1  13        2.28        7.59      9.29 o 
 -15   2  13        0.38       -5.60      7.13 o 
 -14   2  13        2.19        2.91      8.62 o 
 -13   2  13        1.64       -5.37      7.04 o 
 -12   2  13       22.40       10.46      7.93 o 
 -11   2  13        0.19        6.06      6.88 o 
 -10   2  13        6.72        5.20      7.36 o 
  -9   2  13       85.07       70.09     11.85 o 
  -8   2  13      395.39      445.41     21.02 o 
  -7   2  13      610.76      635.75     20.02 o 
  -6   2  13      480.98      497.31     14.67 o 
  -5   2  13      184.51      210.85     11.68 o 
  -4   2  13       68.76       73.51      7.44 o 
  -3   2  13      619.20      631.06     15.90 o 
  -2   2  13       19.96       26.93      6.22 o 
  -1   2  13       23.35       27.21      8.43 o 
   0   2  13       95.98       88.88     14.38 o 
   1   2  13      274.80      285.90     20.96 o 
   2   2  13       70.59       85.02     14.69 o 
   3   2  13       51.44       50.21     10.11 o 
   4   2  13      521.72      441.38     19.93 o 
   5   2  13       10.45        6.38      5.72 o 
   6   2  13        0.49       -1.19      5.59 o 
   7   2  13       40.51       39.85      9.15 o 
   8   2  13        0.04        7.05     11.19 o 
   9   2  13        1.79       -5.21      5.57 o 
 -14   3  13        1.67       -1.06      7.13 o 
 -13   3  13        1.57        6.02      7.93 o 
 -12   3  13        9.20       -1.10      6.11 o 
 -11   3  13       70.41       72.42     12.53 o 
 -10   3  13        9.66        7.24     15.61 o 
  -9   3  13      436.78      352.03     23.37 o 
  -8   3  13      217.12      221.29     15.04 o 
  -7   3  13      343.29      344.90     17.01 o 
  -6   3  13      736.96      680.28     20.72 o 
  -5   3  13      258.42      302.97     13.82 o 
  -4   3  13      108.88      122.70     12.02 o 
  -3   3  13        1.25       -2.33      3.51 o 
  -2   3  13       23.96       18.28      5.77 o 
  -1   3  13       70.34       76.49      8.82 o 
   0   3  13        0.90       -3.77      4.21 o 
   1   3  13      108.84       97.61     13.20 o 
   2   3  13       48.96       61.48     11.03 o 
   3   3  13      157.65      201.09     15.59 o 
   4   3  13       28.09       21.93      7.46 o 
   5   3  13        0.04        3.16      5.71 o 
   6   3  13       24.50       45.58      9.60 o 
   7   3  13       13.27       -1.55      5.95 o 
   8   3  13       24.94       12.84      7.50 o 
   9   3  13        0.27       -4.85      7.49 o 
 -14   4  13        4.04        2.61      8.09 o 
 -13   4  13       15.40       13.73      8.62 o 
 -12   4  13        1.88       11.60      7.57 o 
 -11   4  13       85.49       79.93     18.98 o 
 -10   4  13        3.45        0.30      6.62 o 
  -9   4  13       21.15       37.14      8.01 o 
  -8   4  13       44.95       67.50      9.75 o 
  -7   4  13       17.99       15.64      6.60 o 
  -6   4  13      203.56      217.42     14.92 o 
  -5   4  13      166.96      175.89     14.77 o 
  -4   4  13       31.26       21.31      6.01 o 
  -3   4  13       21.23        5.99      5.15 o 
  -2   4  13        0.10        6.38      5.15 o 
  -1   4  13       50.04       59.30      8.57 o 
   0   4  13        0.30        7.69      5.12 o 
   1   4  13       63.81       66.42     11.69 o 
   2   4  13       28.99       21.78     12.24 o 
   3   4  13       74.52       66.05     11.82 o 
   4   4  13      332.49      303.50     21.38 o 
   5   4  13        0.68       -7.52      5.01 o 
   6   4  13        2.21        5.40      6.34 o 
   7   4  13       22.34       10.00      7.07 o 
   8   4  13      134.56      158.11     15.78 o 
   9   4  13        3.48        6.81      7.23 o 
 -13   5  13        5.78        2.64      7.57 o 
 -12   5  13        8.73       -4.67      6.76 o 
 -11   5  13       99.36      112.38     15.94 o 
 -10   5  13       32.11       24.11      9.06 o 
  -9   5  13       31.40       35.25      8.68 o 
  -8   5  13       52.51       47.39      8.53 o 
  -7   5  13       37.94       38.00      7.74 o 
  -6   5  13       67.14       70.81      9.62 o 
  -5   5  13      204.58      208.53     14.60 o 
  -4   5  13       13.22       17.35      5.10 o 
  -3   5  13       21.94       16.24      6.08 o 
  -2   5  13       11.66        8.91      5.51 o 
  -1   5  13        4.60        6.96      7.12 o 
   0   5  13      358.65      325.63     17.60 o 
   1   5  13       39.23       18.65      6.31 o 
   2   5  13       67.51       75.02     22.65 o 
   3   5  13      329.75      306.44     22.89 o 
   4   5  13        7.23       15.95      7.19 o 
   5   5  13       33.51       22.13      7.70 o 
   6   5  13        3.27        0.77      6.82 o 
   7   5  13        5.22       12.60      7.15 o 
   8   5  13        3.43        2.47      7.64 o 
 -13   6  13        3.52        5.56      8.37 o 
 -12   6  13       12.18       18.98      9.95 o 
 -11   6  13        3.64       -3.71      6.45 o 
 -10   6  13       34.57       20.55      7.82 o 
  -9   6  13       14.26       19.57      7.29 o 
  -8   6  13       19.24       18.60      7.02 o 
  -7   6  13       82.88       75.21     10.35 o 
  -6   6  13       26.07       25.86      7.97 o 
  -5   6  13       89.63       84.95     12.30 o 
  -4   6  13       52.23       49.27     10.88 o 
  -3   6  13        1.47       -3.03      4.55 o 
  -2   6  13        0.30       -3.15      4.45 o 
  -1   6  13       54.31       48.37     10.25 o 
   0   6  13      264.91      287.10     17.54 o 
   1   6  13       24.48       30.69      7.35 o 
   2   6  13       15.57       26.77      9.40 o 
   3   6  13       10.76        1.15      7.32 o 
   4   6  13        2.19        0.34      5.84 o 
   5   6  13       98.19      109.46     13.46 o 
   6   6  13       77.59       74.74     11.53 o 
   7   6  13       26.11       25.51      8.59 o 
   8   6  13        0.64       -0.83      6.34 o 
 -12   7  13        4.80       -0.77      8.43 o 
 -11   7  13        1.57        2.90      7.92 o 
 -10   7  13        3.18       -4.29      6.47 o 
  -9   7  13        0.23       -1.57      5.52 o 
  -8   7  13        5.81        1.54      8.88 o 
  -7   7  13       62.18       52.69      9.32 o 
  -6   7  13        0.06       -0.60      5.51 o 
  -5   7  13      179.88      159.24     13.51 o 
  -4   7  13       77.53       39.88     10.00 o 
  -3   7  13      130.49      144.89     13.05 o 
  -2   7  13       56.23       59.55      9.39 o 
  -1   7  13       58.21       45.07      8.33 o 
   0   7  13       20.80       28.29      7.62 o 
   1   7  13        4.04       10.52      6.59 o 
   2   7  13       28.99       37.58      8.24 o 
   3   7  13       25.65       28.97     10.71 o 
   4   7  13        2.79        2.43      6.64 o 
   5   7  13       14.54       20.72      8.30 o 
   6   7  13        3.10       -6.73      6.01 o 
   7   7  13       32.16       23.00      8.78 o 
 -11   8  13       14.80       21.25      8.82 o 
 -10   8  13        0.06        9.36      7.11 o 
  -9   8  13       10.20       11.02      7.22 o 
  -8   8  13       73.28       58.86     10.16 o 
  -7   8  13       99.10      107.74     12.19 o 
  -6   8  13       83.84       89.95     11.38 o 
  -5   8  13       79.99       85.28     14.49 o 
  -4   8  13       66.48       74.67     14.06 o 
  -3   8  13       83.64      105.09     21.12 o 
  -2   8  13      135.35      119.61     13.36 o 
  -1   8  13       23.48       20.96      9.78 o 
   0   8  13       26.46       27.23      7.73 o 
   1   8  13        2.15       -4.43      5.45 o 
   2   8  13       18.06       11.24      6.81 o 
   3   8  13       23.85       29.96     10.60 o 
   4   8  13        0.32        5.69      7.18 o 
   5   8  13        0.17       -2.19      6.60 o 
   6   8  13        2.75        4.28      7.50 o 
 -10   9  13        2.12        0.32      6.64 o 
  -9   9  13       34.07       48.44      9.75 o 
  -8   9  13        0.09       10.03      6.88 o 
  -7   9  13       49.11       43.37     12.33 o 
  -6   9  13        0.46        5.23      8.68 o 
  -5   9  13       53.16       61.15     13.23 o 
  -4   9  13       12.01       15.95     16.83 o 
  -3   9  13       20.12       36.16     26.63 o 
  -2   9  13        3.39        0.28      6.36 o 
  -1   9  13       27.75       26.02     10.89 o 
   0   9  13        0.03       12.30      6.45 o 
   1   9  13        9.34        8.40      6.91 o 
   2   9  13       15.31        5.07      6.95 o 
   3   9  13        0.65        5.09      8.37 o 
   4   9  13       54.88       47.74     12.55 o 
   5   9  13        2.52       -1.73      7.05 o 
  -8  10  13       16.54       17.82     10.64 o 
  -7  10  13       25.37       19.41     10.28 o 
  -6  10  13        0.05       -6.91      7.35 o 
  -5  10  13        0.01        6.30      8.53 o 
  -4  10  13       48.21       44.22     12.33 o 
  -3  10  13        4.23       23.17     17.14 o 
  -2  10  13        0.85        2.78     10.10 o 
  -1  10  13       26.79       27.86      8.71 o 
   0  10  13        0.20        9.62      7.30 o 
   1  10  13       13.48       22.75      8.82 o 
   2  10  13        0.07        0.07      7.09 o 
   3  10  13        5.95       15.64      8.23 o 
  -5  11  13       79.66      104.64     37.34 o 
  -4  11  13        4.71       -2.96      6.93 o 
  -3  11  13        0.38        6.73      9.40 o 
  -2  11  13        4.74        4.37      9.06 o 
  -1  11  13        1.39      -11.48      7.65 o 
   0  11  13       10.73        7.85      7.82 o 
 -14   0  14        1.03       -4.90     10.41 o 
 -13   0  14        3.87        9.18     10.41 o 
 -12   0  14        4.35       -7.96      7.35 o 
 -11   0  14       31.17       17.75     12.24 o 
 -10   0  14       59.57       55.09     14.69 o 
  -9   0  14      136.80      157.31     23.26 o 
  -8   0  14      231.58      235.05     27.54 o 
  -7   0  14      135.45      107.12     18.36 o 
  -6   0  14       99.27       87.17     12.10 o 
  -5   0  14      204.70      233.06     17.53 o 
  -4   0  14        6.90        4.94      6.26 o 
  -3   0  14      290.72      275.23     41.32 o 
  -2   0  14      168.85      169.55     22.04 o 
  -1   0  14      106.78      131.60     20.20 o 
   0   0  14        0.89        3.06      9.79 o 
   1   0  14      118.38      102.83     19.59 o 
   2   0  14        5.55        0.00      8.57 o 
   3   0  14        0.83        0.00      9.79 o 
   4   0  14       37.67       23.26     12.85 o 
   5   0  14       17.36       26.93     14.08 o 
   6   0  14       20.37       60.60     17.14 o 
   7   0  14       17.04        8.57     11.02 o 
   8   0  14       22.36       41.62     15.30 o 
   9   0  14       20.38       20.20     15.30 o 
 -14   1  14       10.89        5.94      7.93 o 
 -13   1  14        0.02        1.03      8.88 o 
 -12   1  14       23.70       22.38     13.16 o 
 -11   1  14       16.68       38.81     10.11 o 
 -10   1  14       18.79       14.68      8.62 o 
  -9   1  14        3.57        8.68     15.00 o 
  -8   1  14       70.34       86.19     13.07 o 
  -7   1  14       29.85       27.43      7.40 o 
  -6   1  14      107.01      105.67      9.02 o 
  -5   1  14        9.99        7.25      5.39 o 
  -4   1  14      101.56      107.38      8.95 o 
  -3   1  14       84.94       69.22      7.49 o 
  -2   1  14        6.34        0.56      4.80 o 
  -1   1  14      542.06      579.15     24.66 o 
   0   1  14      122.91      117.01     31.83 o 
   1   1  14       10.77        9.18     10.10 o 
   2   1  14      315.15      333.58     56.31 o 
   3   1  14      163.25      155.07     16.86 o 
   4   1  14       10.51       13.54      7.32 o 
   5   1  14       10.75        9.33      7.47 o 
   6   1  14       54.42       75.53     16.79 o 
   7   1  14        0.01       -0.28      6.28 o 
   8   1  14       16.61       18.47     10.36 o 
 -14   2  14        2.01       -0.32      7.32 o 
 -13   2  14        2.53       -8.32      5.55 o 
 -12   2  14       14.10       -1.24      6.62 o 
 -11   2  14       35.44       37.16     10.11 o 
 -10   2  14       13.95       22.74      9.06 o 
  -9   2  14        0.40        5.68      7.05 o 
  -8   2  14        0.63        0.77      5.74 o 
  -7   2  14        1.40       -2.67      5.58 o 
  -6   2  14        8.84        9.56      5.77 o 
  -5   2  14      318.99      359.14     15.73 o 
  -4   2  14      286.86      255.47     12.89 o 
  -3   2  14        0.78       -6.03      4.57 o 
  -2   2  14        6.16        2.28      4.95 o 
  -1   2  14      408.09      390.72     20.56 o 
   0   2  14       93.78       81.19     20.20 o 
   1   2  14       35.59       50.26     10.82 o 
   2   2  14      119.93       98.97     13.83 o 
   3   2  14        6.89       -4.22      5.83 o 
   4   2  14       30.70       32.62      8.53 o 
   5   2  14       29.75       25.64      7.76 o 
   6   2  14        2.84       -0.59      5.88 o 
   7   2  14       11.03        9.93      7.28 o 
   8   2  14       36.55       45.51      9.83 o 
 -14   3  14        1.28        4.75     13.16 o 
 -13   3  14        0.83       -6.51      7.05 o 
 -12   3  14        9.63       17.75     11.63 o 
 -11   3  14        0.38        3.71      7.32 o 
 -10   3  14       23.20        7.35      8.22 o 
  -9   3  14        5.06        9.23      7.57 o 
  -8   3  14      908.37      932.72     66.34 o 
  -7   3  14      334.55      295.75     17.19 o 
  -6   3  14        0.17        4.98      5.74 o 
  -5   3  14       64.29       63.81      8.48 o 
  -4   3  14        6.07        5.75      4.49 o 
  -3   3  14        2.60        8.13      5.63 o 
  -2   3  14        0.03        1.03      5.12 o 
  -1   3  14        6.96        7.27      5.45 o 
   0   3  14       21.05       16.20      8.00 o 
   1   3  14        0.65        2.09      6.26 o 
   2   3  14       55.36       64.30     18.67 o 
   3   3  14       10.26        1.22      6.93 o 
   4   3  14       30.08       41.72      8.35 o 
   5   3  14       29.01       21.94      7.44 o 
   6   3  14      185.86      177.83     16.16 o 
   7   3  14       35.38       46.21      9.33 o 
   8   3  14        7.76       17.64      8.44 o 
 -13   4  14        1.20       -7.57      7.05 o 
 -12   4  14        0.01        8.69      8.00 o 
 -11   4  14       12.68       34.59     17.45 o 
 -10   4  14       39.22       23.52     15.30 o 
  -9   4  14      177.11      196.47     26.54 o 
  -8   4  14       41.76       27.50      7.64 o 
  -7   4  14      407.43      422.86     25.71 o 
  -6   4  14       38.11       40.26      9.27 o 
  -5   4  14      147.43      160.29     12.75 o 
  -4   4  14       11.36        6.41      5.67 o 
  -3   4  14        2.19       -3.69      4.92 o 
  -2   4  14        3.05        8.82      4.92 o 
  -1   4  14       60.48       50.71      8.17 o 
   0   4  14        3.62        6.73      7.36 o 
   1   4  14       20.49       15.05      7.93 o 
   2   4  14        1.46        3.06      6.93 o 
   3   4  14       26.01       30.18      9.93 o 
   4   4  14       11.04        9.80      7.07 o 
   5   4  14        4.02        0.97      6.13 o 
   6   4  14       16.08        9.89      6.83 o 
   7   4  14       47.62       61.72     10.87 o 
   8   4  14        3.63        3.09      7.09 o 
 -13   5  14       24.22       33.15     11.03 o 
 -12   5  14       10.23       19.55     20.20 o 
 -11   5  14       15.54       14.17      8.37 o 
 -10   5  14       57.51       60.47     12.55 o 
  -9   5  14       14.01       16.97      7.02 o 
  -8   5  14        0.35        0.96      6.57 o 
  -7   5  14      475.14      447.35     20.66 o 
  -6   5  14       33.53       24.68      7.11 o 
  -5   5  14       29.75       25.67      7.05 o 
  -4   5  14       62.33       60.50      8.71 o 
  -3   5  14        2.45        8.68      5.59 o 
  -2   5  14        6.24        7.64      5.77 o 
  -1   5  14       53.36       84.29     10.48 o 
   0   5  14       11.45       13.50      6.24 o 
   1   5  14       90.69       86.01     41.62 o 
   2   5  14       32.50       32.81     11.94 o 
   3   5  14       25.10       21.82     10.71 o 
   4   5  14        4.41        8.57      6.64 o 
   5   5  14        1.55       -2.82      5.85 o 
   6   5  14        1.21        0.29      6.47 o 
   7   5  14        0.13        2.40      7.02 o 
 -12   6  14       24.73       23.99     10.41 o 
 -11   6  14        2.59        5.89     10.41 o 
 -10   6  14       10.95        9.78      6.51 o 
  -9   6  14       22.20       15.67      6.83 o 
  -8   6  14       47.15       42.77      9.69 o 
  -7   6  14        0.50        1.81      8.65 o 
  -6   6  14       43.81       61.87     13.12 o 
  -5   6  14       79.22       80.52     13.15 o 
  -4   6  14        0.94        2.99      7.96 o 
  -3   6  14       24.40       21.90     14.25 o 
  -2   6  14       14.80       21.17     10.30 o 
  -1   6  14       17.44       15.94      6.39 o 
   0   6  14       29.68       29.27      7.65 o 
   1   6  14        0.58        8.50      7.75 o 
   2   6  14       10.16        6.02      7.57 o 
   3   6  14        2.58        1.99      7.75 o 
   4   6  14        1.62        1.98      6.44 o 
   5   6  14       12.22       14.41     11.90 o 
   6   6  14        0.31       -3.15      8.53 o 
 -11   7  14        9.33       13.77      9.49 o 
 -10   7  14        7.10       -2.65      6.00 o 
  -9   7  14       19.24       12.03      6.87 o 
  -8   7  14       43.07       55.89      9.71 o 
  -7   7  14        5.57       -2.49      6.05 o 
  -6   7  14        4.77        5.94      6.47 o 
  -5   7  14        0.14        7.21      7.65 o 
  -4   7  14        5.85        3.06      7.32 o 
  -3   7  14        8.07       -5.06      7.13 o 
  -2   7  14        1.48        0.03      5.39 o 
  -1   7  14        1.87       -3.30      5.63 o 
   0   7  14       35.74       40.58      8.82 o 
   1   7  14       73.71       95.47     14.64 o 
   2   7  14       49.67       58.25     12.55 o 
   3   7  14       42.89       44.54     15.61 o 
   4   7  14       24.03       39.41     16.83 o 
   5   7  14        0.57        2.91      7.02 o 
   6   7  14        8.50        6.72      7.59 o 
 -10   8  14        1.55        4.88      6.72 o 
  -9   8  14        1.99        2.60      7.11 o 
  -8   8  14        0.23       -8.22      5.48 o 
  -7   8  14       33.08       38.38      9.14 o 
  -6   8  14       38.40       57.17     13.40 o 
  -5   8  14       19.67       11.11      8.81 o 
  -4   8  14        1.13       12.34      9.24 o 
  -3   8  14        4.26        4.96      7.93 o 
  -2   8  14       24.51       29.83      8.17 o 
  -1   8  14       10.16       14.87      7.59 o 
   0   8  14        2.49        1.62      5.76 o 
   1   8  14        6.78        2.95      6.20 o 
   2   8  14       69.96       47.11     13.16 o 
   3   8  14       45.24       45.38     16.22 o 
   4   8  14        1.50        9.85      8.80 o 
  -9   9  14        3.49        3.96      6.42 o 
  -8   9  14        8.74       16.44      8.37 o 
  -7   9  14       35.27       19.56     11.03 o 
  -6   9  14        7.45        6.06     13.47 o 
  -5   9  14        9.88       14.98     15.91 o 
  -4   9  14       49.99       29.97     11.46 o 
  -3   9  14        5.47       13.77      9.09 o 
  -2   9  14        2.35        1.51      8.19 o 
  -1   9  14       11.17       12.53      7.28 o 
   0   9  14       28.53       32.21      9.00 o 
   1   9  14        0.87       -3.32      6.55 o 
   2   9  14        5.06       -3.32     12.55 o 
   3   9  14       67.17       50.76     16.83 o 
  -6  10  14       19.19        3.95      9.26 o 
  -5  10  14        3.24       11.08     10.16 o 
  -4  10  14        5.06       -8.66      8.23 o 
  -3  10  14        9.05       17.02     10.16 o 
  -2  10  14        0.10        6.30      8.81 o 
  -1  10  14       17.62       17.33     11.21 o 
   0  10  14        1.48       -0.77      7.05 o 
   1  10  14        1.67        1.93      7.08 o 
 -13   1  15        0.00       -8.57      6.88 o 
 -12   1  15        2.39        4.90      7.79 o 
 -11   1  15        3.65        0.63      7.13 o 
 -10   1  15       55.19       62.02     12.33 o 
  -9   1  15      220.18      275.38     21.85 o 
  -8   1  15       28.83       25.99      9.49 o 
  -7   1  15       62.25       77.76     16.89 o 
  -6   1  15       99.79      120.40      9.73 o 
  -5   1  15      509.05      501.88     19.08 o 
  -4   1  15      347.17      347.27     14.66 o 
  -3   1  15      275.44      247.90     20.20 o 
  -2   1  15        3.68       -1.69      6.26 o 
  -1   1  15       62.53       41.65     11.94 o 
   0   1  15        0.65       -0.61      6.01 o 
   1   1  15       86.35       72.05     12.28 o 
   2   1  15      110.44      110.41     15.13 o 
   3   1  15        9.03       11.85      7.75 o 
   4   1  15        0.01       -4.83      5.55 o 
   5   1  15       16.30       31.22      9.52 o 
   6   1  15       36.52       42.91     14.69 o 
   7   1  15       51.47       46.36     11.90 o 
 -13   2  15        2.18        0.47      7.49 o 
 -12   2  15        1.67        7.44      8.00 o 
 -11   2  15       59.99       70.20     13.15 o 
 -10   2  15       82.07       56.83     17.45 o 
  -9   2  15       55.58       45.30     10.79 o 
  -8   2  15       17.42       17.35     19.28 o 
  -7   2  15        0.40       -0.27      5.53 o 
  -6   2  15      410.89      409.99     16.73 o 
  -5   2  15       28.48       24.22      6.89 o 
  -4   2  15       10.59        8.09      5.67 o 
  -3   2  15        6.86        1.68      5.16 o 
  -2   2  15       41.13       41.07      9.73 o 
  -1   2  15       21.50       47.14     10.39 o 
   0   2  15       19.44        6.32      6.70 o 
   1   2  15       25.75       22.32      8.37 o 
   2   2  15       71.30       70.52     12.72 o 
   3   2  15        0.11       -2.69      6.45 o 
   4   2  15        3.21        2.75      7.36 o 
   5   2  15       35.52       30.58      8.30 o 
   6   2  15        6.44       11.73     10.12 o 
   7   2  15       41.53       59.46     10.80 o 
 -13   3  15        9.21       18.31      9.30 o 
 -12   3  15      136.45      129.24     41.62 o 
 -11   3  15        6.54        6.12      7.79 o 
 -10   3  15       44.00       22.11     12.55 o 
  -9   3  15       17.73        3.92      7.57 o 
  -8   3  15       75.32       86.59     12.76 o 
  -7   3  15       17.42       26.33      7.11 o 
  -6   3  15        3.03        1.91      5.51 o 
  -5   3  15        9.66       10.06      5.77 o 
  -4   3  15       23.26       28.11      7.37 o 
  -3   3  15        1.93        8.18      5.86 o 
  -2   3  15       34.91       26.42      7.28 o 
  -1   3  15        6.22       15.53      7.93 o 
   0   3  15       13.30       14.38      7.79 o 
   1   3  15        4.85       11.94      8.00 o 
   2   3  15        2.49       -0.39      6.70 o 
   3   3  15        8.22        6.43      6.93 o 
   4   3  15       45.94       53.17     11.90 o 
   5   3  15        0.10       -1.67      6.00 o 
   6   3  15       26.77       24.92     10.92 o 
   7   3  15       27.55       18.58      8.23 o 
 -12   4  15       70.02       51.54     12.19 o 
 -11   4  15       36.29       30.58     10.36 o 
 -10   4  15       22.98        9.37      8.43 o 
  -9   4  15      127.63      171.11     18.39 o 
  -8   4  15        0.50        2.69      6.20 o 
  -7   4  15       64.46       62.89      9.64 o 
  -6   4  15      142.78      130.50     12.19 o 
  -5   4  15       16.60       24.09      8.62 o 
  -4   4  15       53.05       55.28      8.64 o 
  -3   4  15       86.16      102.52     11.05 o 
  -2   4  15      248.14      292.90     17.62 o 
  -1   4  15      200.51      190.54     19.28 o 
   0   4  15        0.88       -0.79      6.70 o 
   1   4  15      236.28      208.40     20.33 o 
   2   4  15       16.50       17.27      8.80 o 
   3   4  15       53.87       68.30     12.76 o 
   4   4  15        3.01       13.97      7.49 o 
   5   4  15        9.49       18.06      9.02 o 
   6   4  15       12.90       16.54     10.67 o 
 -12   5  15        0.06       -4.90      6.93 o 
 -11   5  15        2.12        9.37     17.75 o 
 -10   5  15        0.81       -2.00      7.21 o 
  -9   5  15       46.28       54.77      9.62 o 
  -8   5  15      181.04      205.02     16.19 o 
  -7   5  15       14.91       15.29      7.65 o 
  -6   5  15        1.37        4.81      5.99 o 
  -5   5  15      157.09      162.97     42.24 o 
  -4   5  15        0.41        5.35     12.55 o 
  -3   5  15       95.15       78.28     10.11 o 
  -2   5  15       36.67       37.13      8.13 o 
  -1   5  15        2.52       -0.73      8.26 o 
   0   5  15       32.10       26.27     14.08 o 
   1   5  15       14.17       16.17      8.80 o 
   2   5  15        2.20       -1.95      7.13 o 
   3   5  15       16.19       12.59      8.43 o 
   4   5  15       11.49       17.57      9.24 o 
   5   5  15       43.14       32.57      9.60 o 
   6   5  15        0.48        0.78      6.95 o 
 -11   6  15        0.69       -1.53      7.36 o 
 -10   6  15        0.02       -0.74      7.13 o 
  -9   6  15        0.85       -3.12      6.21 o 
  -8   6  15        5.03       11.21      7.10 o 
  -7   6  15        4.34        7.74      6.55 o 
  -6   6  15        3.68        7.02      8.19 o 
  -5   6  15       87.10      102.74     35.50 o 
  -4   6  15       76.27       66.11     12.98 o 
  -3   6  15        1.10       -7.08      5.22 o 
  -2   6  15       35.20       54.38      9.46 o 
  -1   6  15       27.57       18.43      6.94 o 
   0   6  15       31.65       18.12     12.85 o 
   1   6  15        1.52        4.90      7.79 o 
   2   6  15        1.99        2.38      7.65 o 
   3   6  15        2.19        1.22      7.36 o 
   4   6  15        0.03        9.73      8.57 o 
   5   6  15        5.13        4.88      7.31 o 
 -10   7  15        0.06       -1.61      6.29 o 
  -9   7  15       19.43       22.18      8.18 o 
  -8   7  15       32.27       30.88      8.68 o 
  -7   7  15       56.43       59.83     17.45 o 
  -6   7  15        5.68       -1.16      8.43 o 
  -5   7  15        0.37       -5.36      6.88 o 
  -4   7  15      212.32      211.55     20.99 o 
  -3   7  15       57.53       69.09     15.91 o 
  -2   7  15        0.30        3.12      6.67 o 
  -1   7  15        3.29        6.79      6.94 o 
   0   7  15       60.47       58.59     12.76 o 
   1   7  15       23.86       16.98      9.67 o 
   2   7  15        0.18       -4.48      6.57 o 
   3   7  15        0.29       -1.84      7.13 o 
   4   7  15       11.54       16.06      9.73 o 
  -9   8  15        3.99       12.10     13.74 o 
  -8   8  15        5.48       -1.12      5.94 o 
  -7   8  15       15.41       13.65     10.00 o 
  -6   8  15        0.02       -1.79      7.69 o 
  -5   8  15       14.71        7.57      9.12 o 
  -4   8  15        0.07       10.54     13.47 o 
  -3   8  15       15.68       10.53      8.53 o 
  -2   8  15       64.40       55.91     12.76 o 
  -1   8  15        0.27        0.40      6.64 o 
   0   8  15        2.30       -0.21      6.83 o 
   1   8  15       13.63       14.08      9.06 o 
   2   8  15        0.15        1.82      8.80 o 
   3   8  15        6.70       -6.39      7.75 o 
  -7   9  15        0.22       -7.72     10.41 o 
  -6   9  15        4.80       11.42     19.59 o 
  -5   9  15        0.16       10.41      9.09 o 
  -4   9  15        0.00       19.67     10.11 o 
  -3   9  15       24.79       29.98     11.85 o 
  -2   9  15        3.63        9.22     11.02 o 
  -1   9  15       44.31       66.46     11.05 o 
   0   9  15        0.24        0.71      6.94 o 
   1   9  15        5.50       10.41      8.62 o 
 -12   0  16        2.06        1.22     12.24 o 
 -11   0  16        4.54       14.08     11.02 o 
 -10   0  16       15.82        2.45     11.63 o 
  -9   0  16        7.12       -5.51      9.79 o 
  -8   0  16        0.41       -2.45      9.79 o 
  -7   0  16       25.66       68.56     17.14 o 
  -6   0  16      332.96      388.88     20.78 o 
  -5   0  16       53.04       68.54     11.46 o 
  -4   0  16      105.64      118.75     20.81 o 
  -3   0  16      988.94      868.58     43.46 o 
  -2   0  16        7.39        8.57     10.41 o 
  -1   0  16        1.90        0.00      8.57 o 
   0   0  16      102.61      102.83     20.81 o 
   1   0  16        0.57       -4.90      9.79 o 
   2   0  16       17.00        3.67     10.41 o 
   3   0  16        2.84        0.61      9.79 o 
   4   0  16        8.62       15.91     12.24 o 
   5   0  16        8.41        2.45     11.63 o 
   6   0  16        9.01       24.48     13.47 o 
 -12   1  16       12.26        6.12     11.63 o 
 -11   1  16        1.28        9.32      8.62 o 
 -10   1  16        6.41        0.72      7.21 o 
  -9   1  16       25.87        6.84      7.75 o 
  -8   1  16        2.25        4.21      7.57 o 
  -7   1  16        0.87       -1.50      7.13 o 
  -6   1  16        4.84        5.76      5.67 o 
  -5   1  16        0.23       -1.60      5.53 o 
  -4   1  16      226.94      227.03     19.42 o 
  -3   1  16       75.32       71.45     12.33 o 
  -2   1  16       45.35       35.61      9.93 o 
  -1   1  16       64.87       69.49     12.33 o 
   0   1  16       18.09       27.30      9.12 o 
   1   1  16       37.78       44.07     10.60 o 
   2   1  16        0.09       -3.24      6.62 o 
   3   1  16        0.16       13.95      8.19 o 
   4   1  16        0.02       11.28      8.62 o 
   5   1  16       18.15       30.32     11.15 o 
   6   1  16        0.83       12.72      8.97 o 
 -12   2  16        0.02        5.34      7.93 o 
 -11   2  16        1.38        0.11      8.43 o 
 -10   2  16       22.23       19.53      8.68 o 
  -9   2  16       33.52       41.29     10.54 o 
  -8   2  16       58.26       75.03     23.57 o 
  -7   2  16        0.20        0.78     11.36 o 
  -6   2  16       49.01       40.62      8.36 o 
  -5   2  16      325.65      321.26     23.97 o 
  -4   2  16      135.96      150.58     13.07 o 
  -3   2  16       16.54       17.33     13.47 o 
  -2   2  16      129.78      113.85     14.93 o 
  -1   2  16        0.02       -3.93      7.35 o 
   0   2  16      116.22       97.26     14.70 o 
   1   2  16        0.08       -1.76      6.70 o 
   2   2  16        9.02        7.08      9.49 o 
   3   2  16       20.35       22.95      9.49 o 
   4   2  16        5.10        9.79      8.66 o 
   5   2  16        5.18       -2.12      8.57 o 
   6   2  16        1.54        2.16     13.16 o 
 -12   3  16        5.48        9.91      9.24 o 
 -11   3  16        6.06        8.19      8.37 o 
 -10   3  16        2.05        4.90      8.22 o 
  -9   3  16        0.86        6.96      8.00 o 
  -8   3  16       50.94       37.19     18.67 o 
  -7   3  16        2.85       10.88      6.44 o 
  -6   3  16       11.02        7.75      7.75 o 
  -5   3  16       18.90       19.84      8.43 o 
  -4   3  16        0.07       -0.21      5.86 o 
  -3   3  16       39.00       38.88     10.54 o 
  -2   3  16       70.37       63.86     14.69 o 
  -1   3  16       38.19       43.70     10.79 o 
   0   3  16      237.06      205.04     19.69 o 
   1   3  16       26.71       23.60      9.30 o 
   2   3  16        1.36       14.22     12.85 o 
   3   3  16       30.66       18.82     10.16 o 
   4   3  16       15.82       10.06      8.88 o 
   5   3  16        9.08       12.32      8.60 o 
 -11   4  16        1.09        6.61      8.43 o 
 -10   4  16        0.78       -7.04      7.79 o 
  -9   4  16       18.11        9.49      8.66 o 
  -8   4  16       11.66       12.17      7.02 o 
  -7   4  16      125.49      128.22     12.68 o 
  -6   4  16        0.29       -9.02      6.01 o 
  -5   4  16       22.50       33.60     10.16 o 
  -4   4  16       64.59       59.22     10.50 o 
  -3   4  16        5.49        4.79      5.84 o 
  -2   4  16       68.08       62.33     16.53 o 
  -1   4  16        7.14       -1.69      9.18 o 
   0   4  16      100.88       84.88     14.06 o 
   1   4  16        4.71        5.41      9.79 o 
   2   4  16        0.62       -3.90      6.76 o 
   3   4  16        7.99        6.62      8.43 o 
   4   4  16       29.81       41.90     12.24 o 
   5   4  16       25.76       31.52     11.94 o 
 -11   5  16       18.62       37.95     17.14 o 
 -10   5  16        7.69        9.81      8.80 o 
  -9   5  16       24.19       13.91      9.40 o 
  -8   5  16        2.38        2.38      6.65 o 
  -7   5  16       59.18       57.49     18.98 o 
  -6   5  16       30.90       38.59     10.54 o 
  -5   5  16        1.98        3.02      6.90 o 
  -4   5  16        0.57        2.06      7.57 o 
  -3   5  16        5.80       -1.99      5.72 o 
  -2   5  16      121.42       94.93     14.49 o 
  -1   5  16       36.53       24.19      9.93 o 
   0   5  16       39.51       37.49     10.79 o 
   1   5  16       23.94       11.11      8.88 o 
   2   5  16       15.15       18.83      9.06 o 
   3   5  16       13.82        8.99      8.37 o 
   4   5  16        0.14        8.26      8.66 o 
 -10   6  16       24.55       32.24     18.67 o 
  -9   6  16        2.36       -0.19      6.28 o 
  -8   6  16        1.16       12.70      6.82 o 
  -7   6  16        0.21        6.69      8.37 o 
  -6   6  16       83.35       81.55     29.69 o 
  -5   6  16        4.53       14.38      8.66 o 
  -4   6  16       28.16       22.79     15.91 o 
  -3   6  16        1.68       -5.18      7.32 o 
  -2   6  16       36.20       37.52      9.39 o 
  -1   6  16       30.90       43.90     11.85 o 
   0   6  16        0.10       20.43      9.06 o 
   1   6  16        0.72       -5.13      6.88 o 
   2   6  16        0.38        6.01      8.09 o 
   3   6  16        1.42        6.42      8.80 o 
  -9   7  16        4.17        8.59      7.18 o 
  -8   7  16        0.35        3.36      8.23 o 
  -7   7  16        0.01        1.42      8.80 o 
  -6   7  16        0.43       17.89      9.73 o 
  -5   7  16        9.06       17.36      9.40 o 
  -4   7  16       16.86       10.73      9.30 o 
  -3   7  16       95.16      124.22     17.31 o 
  -2   7  16        2.28        7.31      6.79 o 
  -1   7  16        0.00        9.42      9.49 o 
   0   7  16       24.11       17.75     14.38 o 
   1   7  16        3.91       -0.42      8.37 o 
   2   7  16        0.23        2.65      8.00 o 
  -7   8  16       14.76       12.62     11.02 o 
  -6   8  16        3.61        5.20     21.12 o 
  -5   8  16        2.86        6.44      9.06 o 
  -4   8  16        0.33       20.91     10.79 o 
  -3   8  16       30.89       44.82     16.53 o 
  -2   8  16       10.82        0.00      9.09 o 
  -1   8  16        2.79        8.94      9.67 o 
   0   8  16       51.18       54.71     19.59 o 
 -11   1  17       69.12       93.74     15.56 o 
 -10   1  17       20.86       16.16      9.79 o 
  -9   1  17       20.02       28.77      9.56 o 
  -8   1  17       34.39       21.03     10.10 o 
  -7   1  17        1.78       10.23      8.26 o 
  -6   1  17       23.11       31.24     12.24 o 
  -5   1  17       60.47       65.18     16.83 o 
  -4   1  17       14.07        9.71      8.00 o 
  -3   1  17       32.62       36.65     11.63 o 
  -2   1  17      102.21       83.07     15.30 o 
  -1   1  17      119.50      106.56     15.36 o 
   0   1  17       17.95       19.11      8.97 o 
   1   1  17        0.55        6.97      8.68 o 
   2   1  17        1.03       14.84      8.87 o 
   3   1  17        6.26        2.76      7.57 o 
   4   1  17       26.75       25.31     10.60 o 
 -11   2  17       32.41       20.28      9.67 o 
 -10   2  17       21.14       26.61      9.67 o 
  -9   2  17       18.02       23.13     17.45 o 
  -8   2  17        0.12        1.31      7.35 o 
  -7   2  17        4.24        7.42      6.44 o 
  -6   2  17       18.02       30.17      9.73 o 
  -5   2  17        5.09        4.02      7.49 o 
  -4   2  17        0.00        6.48      7.35 o 
  -3   2  17        0.17       -4.09      6.70 o 
  -2   2  17        1.38        1.45      7.96 o 
  -1   2  17       19.30        0.73      7.49 o 
   0   2  17       31.60       24.57      9.67 o 
   1   2  17        1.71       13.21     11.94 o 
   2   2  17        0.54        1.50      7.13 o 
   3   2  17        1.39        0.00      6.93 o 
   4   2  17       10.19       22.10     10.41 o 
 -11   3  17       10.72       23.74     13.47 o 
 -10   3  17        0.00        1.70      9.79 o 
  -9   3  17       25.76       14.08     12.24 o 
  -8   3  17        0.60       -3.81      6.70 o 
  -7   3  17        2.87       -8.07      7.05 o 
  -6   3  17        4.51       12.56      7.93 o 
  -5   3  17        2.74        1.37      7.13 o 
  -4   3  17       13.30       10.47      7.75 o 
  -3   3  17      158.24      154.62     29.08 o 
  -2   3  17        1.24       -0.74      7.13 o 
  -1   3  17      113.10      102.87     15.15 o 
   0   3  17        0.03        6.72     11.32 o 
   1   3  17        0.19        5.96      7.93 o 
   2   3  17        2.04        6.53      8.26 o 
   3   3  17        0.24       -2.71      7.49 o 
   4   3  17       18.44       19.34     14.69 o 
 -10   4  17        3.47       10.06      8.97 o 
  -9   4  17       16.87        6.67      8.43 o 
  -8   4  17        1.22       -0.65      8.38 o 
  -7   4  17        0.04        5.99      7.65 o 
  -6   4  17        0.40        5.79      7.49 o 
  -5   4  17        3.25       14.50     10.10 o 
  -4   4  17       52.73       41.06     12.55 o 
  -3   4  17        2.95        4.51      7.75 o 
  -2   4  17       13.36       12.43     11.02 o 
  -1   4  17        0.85        3.25      7.49 o 
   0   4  17        1.94       11.61      8.00 o 
   1   4  17        0.69       -0.17      7.05 o 
   2   4  17        1.81        3.24      8.09 o 
   3   4  17        1.64        4.00      8.00 o 
  -9   5  17        6.46       10.34     16.22 o 
  -8   5  17       42.08       59.63     18.06 o 
  -7   5  17        6.48        5.26      7.93 o 
  -6   5  17        0.34       12.15      8.80 o 
  -5   5  17        3.96        1.49      7.93 o 
  -4   5  17        2.30       -0.42      7.49 o 
  -3   5  17        4.29       -2.12      7.32 o 
  -2   5  17        3.66       11.35      8.62 o 
  -1   5  17        0.46       11.63      8.66 o 
   0   5  17        5.20        2.45      7.79 o 
   1   5  17        4.83        2.21      8.37 o 
   2   5  17        6.22        2.17      8.37 o 
  -8   6  17        1.09        8.82      9.49 o 
  -7   6  17        0.04        7.04      9.52 o 
  -6   6  17        3.80       10.38      9.06 o 
  -5   6  17       39.36       50.77     11.90 o 
  -4   6  17        1.85       -3.67      7.75 o 
  -3   6  17        0.01       15.30     12.85 o 
  -2   6  17        8.01        6.12     12.55 o 
  -1   6  17       20.12        4.59      9.18 o 
   0   6  17        2.80       -2.59      8.37 o 
   1   6  17        0.98        6.57      8.80 o 
  -6   7  17        4.49       -4.19     14.08 o 
  -5   7  17       15.09       14.69     19.59 o 
  -4   7  17       94.28       84.36     15.76 o 
  -3   7  17        3.11        3.06      8.19 o 
  -2   7  17        5.31       -8.57      9.79 o 
  -1   7  17        3.16       10.53      9.67 o 
 -10   0  18       28.78       36.11     14.69 o 
  -9   0  18       62.30      111.40     22.65 o 
  -8   0  18        7.00       13.47     12.24 o 
  -5   0  18        0.31       17.14     11.63 o 
  -4   0  18      102.64       76.51     18.98 o 
  -3   0  18       67.70       68.56     18.36 o 
  -2   0  18       63.83       82.63     19.59 o 
  -1   0  18        0.15      -11.94      7.96 o 
   0   0  18        0.02        9.18     12.24 o 
   1   0  18        5.72        0.00     10.41 o 
   2   0  18        0.64       34.28     15.30 o 
   3   0  18       21.32       26.32     16.53 o 
 -10   1  18        3.31       -1.12      9.18 o 
  -9   1  18       40.08       29.93     10.60 o 
  -8   1  18        1.02        0.06      7.13 o 
  -7   1  18       10.37       17.75     12.24 o 
  -6   1  18        6.27       18.36     12.24 o 
  -5   1  18        0.03        0.76      7.13 o 
  -4   1  18       51.14       47.86     11.41 o 
  -3   1  18        0.74       -2.81      7.32 o 
  -2   1  18       13.05       13.42     10.10 o 
  -1   1  18        0.01        6.03      8.43 o 
   0   1  18        1.92        5.10      8.88 o 
   1   1  18        0.09        9.21      8.80 o 
   2   1  18       15.75       18.16     18.36 o 
  -9   2  18        0.43        0.15      9.06 o 
  -8   2  18        0.20       17.14     12.24 o 
  -7   2  18        5.14       -8.57     11.02 o 
  -6   2  18       14.91        6.73     11.02 o 
  -5   2  18        3.59       22.04     12.85 o 
  -4   2  18        6.20        7.35      8.22 o 
  -3   2  18        0.00        5.41      7.75 o 
  -2   2  18        8.98       10.41      8.66 o 
  -1   2  18        3.87        4.05      8.00 o 
   0   2  18        3.43        0.12      7.93 o 
   1   2  18        3.12        9.27      8.62 o 
   2   2  18        0.04       -3.60      7.49 o 
  -9   3  18       15.36       17.21      9.49 o 
  -8   3  18        4.43        6.73     11.63 o 
  -7   3  18        3.05        6.43      8.22 o 
  -6   3  18        1.06        5.69      7.93 o 
  -5   3  18        2.81        1.84     11.63 o 
  -4   3  18       34.76       29.99     14.69 o 
  -3   3  18      102.40      117.71     17.75 o 
  -2   3  18       41.17       29.89     10.60 o 
  -1   3  18        0.64        2.76      9.49 o 
   0   3  18       13.83        5.90      8.88 o 
   1   3  18        0.76        3.94      8.43 o 
   2   3  18        0.33       -1.54      7.93 o 
  -8   4  18       24.82       22.04     14.69 o 
  -7   4  18        1.35        0.61      8.00 o 
  -6   4  18        0.02        4.93      9.49 o 
  -5   4  18        1.33       16.53     13.47 o 
  -4   4  18       56.38       59.99     18.36 o 
  -3   4  18        7.88        9.24      9.06 o 
  -2   4  18        0.09        9.79     11.94 o 
  -1   4  18        0.98        5.88      8.62 o 
   0   4  18        0.82        5.37      8.37 o 
   1   4  18       11.38       14.12     21.12 o 
  -7   5  18       75.71      109.21     15.94 o 
  -6   5  18       11.07        3.26      9.06 o 
  -5   5  18       20.28       10.93     13.77 o 
  -4   5  18       39.54       45.91     17.14 o 
  -3   5  18       14.78       28.16     16.53 o 
  -2   5  18        0.03       -6.90      7.13 o 
  -1   5  18        0.60       -0.31      8.22 o 
   0   5  18        4.94       -1.73      8.62 o 
  -5   1  19       12.92       26.32     14.08 o 
  -4   1  19        2.51       -0.45      7.57 o 
  -3   1  19        9.07       16.20      9.30 o 
  -2   1  19        0.08        8.44      8.23 o 
  -1   1  19       16.20       15.59      9.24 o 
   0   1  19       24.63       41.30     12.10 o 
  -6   2  19       38.46       42.24     16.53 o 
  -5   2  19       19.04        0.00     11.02 o 
  -4   2  19        6.15       -1.21      7.49 o 
  -3   2  19       17.13       31.54     10.60 o 
  -2   2  19        0.74        0.28      8.00 o 
  -1   2  19        2.68        6.39      9.24 o 
  -6   3  19        9.18       17.14     13.47 o 
  -5   3  19        5.22        3.67     11.63 o 
  -4   3  19        0.30       -9.18     10.41 o 
  -3   3  19       11.07       15.89      9.73 o 
  -2   3  19       10.98       30.30     11.25 o 
                                                 
